# Supplementary material for: Identification of the Immune Landscapes and Follicular Helper T Cell-Related Genes for the Diagnosis of Age-Related Macular Degeneration
Source: Diagnostics (Basel). 2023 Aug 22;13(17):2732. doi: 10.3390/diagnostics13172732 (PMC10486757; doi:10.3390/diagnostics13172732)
Supplement: Supplementary file 1 [file diagnostics-13-02732-s001.zip › Table S1.xlsx]

## Sheet: Table_S1
probes	GS.T cells follicular helper	p.GS.T cells follicular helper	MMsalmon	p.MMsalmon
ABCA3	0.813123	4.2e-23	0.925931	2.98e-40
ABHD10	0.78754	7.78e-21	0.948124	4.49e-47
ACCN1	0.773883	9.5e-20	0.942963	3e-45
ACO2	0.776912	5.54e-20	0.924693	6.15e-40
ACP1	0.786087	1.02e-20	0.841474	4.61e-26
ACSL6	0.833063	3.97e-25	0.916531	5.52e-38
ACTR3B	0.778594	4.09e-20	0.950671	4.81e-48
ACTR6	0.766253	3.57e-19	0.846393	1.23e-26
ADAM11	0.797462	1.12e-21	0.922637	2e-39
ADD1	0.852603	2.18e-27	0.947161	1.02e-46
ADIPOR1	0.797146	1.2e-21	0.896286	6.8e-34
AFTPH	0.812954	4.36e-23	0.930115	2.32e-41
AGL	0.764244	5.01e-19	0.831721	5.54e-25
AGTPBP1	0.818733	1.2e-23	0.935208	8.31e-43
AHI1	0.773202	1.07e-19	0.909731	1.67e-36
AIPL1	0.811067	6.57e-23	0.90581	1.06e-35
AKAP9	0.830512	7.46e-25	0.923752	1.06e-39
ALDH5A1	0.771409	1.47e-19	0.855586	9.24e-28
ALDOC	0.8015	4.95e-22	0.944426	9.49e-46
ALG10B	0.760601	9.21e-19	0.865483	4.6e-29
ALS2CR4	0.804778	2.51e-22	0.910899	9.48e-37
AMACR	0.785474	1.15e-20	0.885839	4.22e-32
AMIGO1	0.785603	1.12e-20	0.935355	7.53e-43
AMIGO2	0.835917	1.94e-25	0.920486	6.63e-39
AMPH	0.816152	2.15e-23	0.9757	8.56e-62
ANK2	0.810436	7.54e-23	0.901545	7.19e-35
ANKRD18A	0.792321	3.1e-21	0.841723	4.32e-26
ANKRD26	0.763481	5.7e-19	0.813899	3.54e-23
ANKRD34A	0.816386	2.04e-23	0.910113	1.39e-36
ANP32A	0.796346	1.4e-21	0.918484	1.97e-38
AP3M2	0.837185	1.4e-25	0.976817	1.03e-62
APBB1	0.774088	9.16e-20	0.841525	4.55e-26
APOBEC2	0.789215	5.65e-21	0.845058	1.77e-26
APOO	0.791495	3.64e-21	0.9489	2.3e-47
ARFGEF1	0.778358	4.27e-20	0.872263	5.12e-30
ARHGAP17	-0.764907	4.48e-19	-0.894408	1.48e-33
ARL3	0.777802	4.72e-20	0.918285	2.19e-38
ARNTL	0.802636	3.91e-22	0.916993	4.33e-38
ARR3	0.782048	2.17e-20	0.910606	1.09e-36
ASB3	0.801732	4.72e-22	0.903459	3.08e-35
ASTN1	0.78869	6.25e-21	0.948788	2.54e-47
ATP2B1	0.796541	1.35e-21	0.931307	1.09e-41
ATP5B	0.794859	1.88e-21	0.904196	2.21e-35
ATP6V1B2	0.828298	1.28e-24	0.925388	4.1e-40
ATXN1	0.764857	4.52e-19	0.867016	2.83e-29
B3GALNT1	0.789277	5.58e-21	0.922971	1.65e-39
BAGE	0.8038	3.08e-22	0.899089	2.09e-34
BBS1	0.808615	1.11e-22	0.909992	1.47e-36
BBS12	0.826842	1.81e-24	0.926414	2.23e-40
BBS7	0.790697	4.25e-21	0.907	6.09e-36
BBS9	0.8227	4.81e-24	0.903781	2.66e-35
BCAS3	0.798705	8.74e-22	0.864183	6.91e-29
BCHE	0.793021	2.7e-21	0.880576	2.9e-31
BCL2L13	0.781993	2.2e-20	0.931135	1.22e-41
BEX1	0.815042	2.75e-23	0.943789	1.57e-45
BEX2	0.81232	5e-23	0.95404	2.08e-49
BHLHB9	0.811461	6.03e-23	0.908533	2.96e-36
BHLHE41	0.785466	1.15e-20	0.882116	1.67e-31
BLCAP	0.774364	8.72e-20	0.8921	3.74e-33
BLM	0.792525	2.98e-21	0.809796	8.65e-23
BSCL2	0.789594	5.25e-21	0.886365	3.46e-32
BZRAP1	0.795621	1.62e-21	0.912467	4.38e-37
C10orf125	-0.765887	3.8e-19	-0.904375	2.03e-35
C10orf57	0.829322	9.97e-25	0.835121	2.37e-25
C10orf95	0.773874	9.52e-20	0.856615	6.83e-28
C11orf48	0.83175	5.5e-25	0.862025	1.35e-28
C14orf129	0.783139	1.78e-20	0.913835	2.21e-37
C16orf74	0.837614	1.26e-25	0.859793	2.65e-28
C17orf48	0.797666	1.08e-21	0.883728	9.25e-32
C17orf51	0.800622	5.92e-22	0.936948	2.51e-43
C17orf75	0.789713	5.14e-21	0.871823	5.93e-30
C18orf8	0.798642	8.85e-22	0.91856	1.89e-38
C19orf42	0.831032	6.57e-25	0.897855	3.53e-34
C1orf103	0.768312	2.51e-19	0.814144	3.35e-23
C1orf122	0.803286	3.42e-22	0.93096	1.36e-41
C1orf172	0.761576	7.84e-19	0.845548	1.55e-26
C1orf201	0.762789	6.4e-19	0.926515	2.1e-40
C20orf103	0.812017	5.35e-23	0.877116	9.83e-31
C21orf119	0.761344	8.14e-19	0.927817	9.6e-41
C22orf32	0.774229	8.94e-20	0.875824	1.54e-30
C2orf12	-0.766489	3.43e-19	-0.882363	1.52e-31
C2orf21	0.800391	6.21e-22	0.961556	7.26e-53
C2orf64	0.83598	1.91e-25	0.932557	4.86e-42
C3orf71	0.80356	3.23e-22	0.889835	9.14e-33
C4orf49	0.812506	4.8e-23	0.959211	1.02e-51
C5orf30	0.818204	1.35e-23	0.942043	6.08e-45
C5orf51	0.796378	1.39e-21	0.847781	8.44e-27
C6orf130	0.848528	6.86e-27	0.876077	1.41e-30
C6orf154	0.761618	7.78e-19	0.926119	2.66e-40
C6orf168	0.767871	2.71e-19	0.95712	9.46e-51
C6orf199	0.775057	7.71e-20	0.916404	5.9e-38
C7orf36	0.795838	1.55e-21	0.871426	6.76e-30
C7orf60	0.772078	1.31e-19	0.915037	1.2e-37
C8orf48	0.7845	1.38e-20	0.821856	5.86e-24
C9orf116	0.763716	5.48e-19	0.887405	2.33e-32
C9orf167	-0.76821	2.55e-19	-0.916925	4.49e-38
C9orf40	0.774772	8.12e-20	0.92562	3.57e-40
CA10	0.764262	5e-19	0.924989	5.18e-40
CA2	0.794304	2.1e-21	0.893159	2.45e-33
CABLES2	0.789885	4.97e-21	0.889847	9.1e-33
CABP4	0.80127	5.18e-22	0.905565	1.18e-35
CACNA1F	0.837648	1.25e-25	0.860464	2.17e-28
CACNA2D2	0.762444	6.78e-19	0.907431	4.98e-36
CACNG3	0.777041	5.41e-20	0.893186	2.42e-33
CADM2	0.764331	4.94e-19	0.892562	3.11e-33
CALB1	0.796173	1.45e-21	0.92647	2.16e-40
CALY	0.803849	3.04e-22	0.931234	1.14e-41
CAMK2B	0.811928	5.45e-23	0.939642	3.65e-44
CAMK2G	0.855617	9.15e-28	0.958971	1.32e-51
CAMSAP1	0.841979	4.04e-26	0.93982	3.21e-44
CARTPT	0.764764	4.59e-19	0.951297	2.73e-48
CASQ1	0.791379	3.72e-21	0.887619	2.15e-32
CBFA2T2	0.765279	4.21e-19	0.9173	3.69e-38
CBLN2	0.779996	3.17e-20	0.88852	1.52e-32
CBX4	0.786113	1.02e-20	0.884846	6.11e-32
CC2D2A	0.803836	3.05e-22	0.895351	1e-33
CCDC113	0.815981	2.23e-23	0.907463	4.9e-36
CCDC146	0.817697	1.52e-23	0.9151	1.16e-37
CCDC34	0.773042	1.1e-19	0.858051	4.47e-28
CCDC6	0.777079	5.37e-20	0.907296	5.3e-36
CCDC87	0.814878	2.85e-23	0.888569	1.49e-32
CCDC90A	0.813446	3.91e-23	0.906658	7.14e-36
CCNY	0.764284	4.98e-19	0.869748	1.17e-29
CD99	-0.762787	6.4e-19	-0.89743	4.22e-34
CDH12	0.862224	1.27e-28	0.960423	2.65e-52
CDH2	0.84287	3.19e-26	0.937652	1.53e-43
CDH4	0.84947	5.28e-27	0.919321	1.25e-38
CDON	0.822276	5.31e-24	0.912976	3.4e-37
CEP290	0.811056	6.59e-23	0.901501	7.33e-35
CFH	-0.768962	2.24e-19	-0.875274	1.85e-30
CHD6	0.804329	2.75e-22	0.832113	5.03e-25
CHGB	0.796994	1.23e-21	0.962594	2.14e-53
CKAP5	0.797013	1.23e-21	0.877189	9.59e-31
CLASP2	0.765815	3.84e-19	0.958873	1.47e-51
CLDN12	0.77626	6.22e-20	0.822992	4.5e-24
CLEC16A	0.783006	1.82e-20	0.880004	3.56e-31
CLGN	0.763211	5.96e-19	0.93044	1.89e-41
CLMN	0.809915	8.43e-23	0.88036	3.14e-31
CLN8	0.774901	7.93e-20	0.868324	1.86e-29
CLOCK	0.778679	4.03e-20	0.842515	3.5e-26
CNGA1	0.840357	6.18e-26	0.926583	2.02e-40
CNGB1	0.811372	6.15e-23	0.875295	1.84e-30
CNNM4	0.843244	2.88e-26	0.927374	1.26e-40
CNOT7	0.760009	1.02e-18	0.898561	2.61e-34
CNRIP1	0.808232	1.21e-22	0.942159	5.56e-45
CNTNAP4	0.786232	9.96e-21	0.889266	1.14e-32
COBL	0.805843	2.01e-22	0.891554	4.65e-33
COPS4	0.81371	3.69e-23	0.956867	1.23e-50
COX5A	0.768505	2.43e-19	0.941635	8.28e-45
COX7A2L	0.770664	1.67e-19	0.921076	4.79e-39
CPE	0.804898	2.45e-22	0.936604	3.19e-43
CPNE6	0.813859	3.57e-23	0.946903	1.26e-46
CRB1	0.8102	7.93e-23	0.896903	5.26e-34
CRB2	0.771555	1.43e-19	0.826613	1.91e-24
CRMP1	0.798336	9.41e-22	0.933528	2.57e-42
CTNNBIP1	0.798057	9.95e-22	0.917593	3.16e-38
CTR9	0.804403	2.71e-22	0.854586	1.23e-27
CUGBP2	0.827157	1.68e-24	0.895623	8.96e-34
CUL1	0.789565	5.28e-21	0.909222	2.13e-36
CUL3	0.765012	4.4e-19	0.932193	6.16e-42
CUX2	0.834322	2.9e-25	0.926182	2.56e-40
CXXC4	0.809085	1.01e-22	0.959103	1.15e-51
CYFIP2	0.802468	4.05e-22	0.950133	7.79e-48
CYP2E1	0.789758	5.09e-21	0.864319	6.63e-29
CYTH1	0.814666	2.99e-23	0.882483	1.46e-31
DACT2	0.792522	2.98e-21	0.89414	1.65e-33
DCLK1	0.763158	6.02e-19	0.937312	1.94e-43
DCLK2	0.797012	1.23e-21	0.919726	1.01e-38
DDC	0.77336	1.04e-19	0.860197	2.35e-28
DET1	0.767295	2.99e-19	0.801881	4.57e-22
DGKI	0.762568	6.64e-19	0.859724	2.71e-28
DHPS	0.785456	1.15e-20	0.886368	3.46e-32
DHRS11	0.866185	3.69e-29	0.933659	2.35e-42
DIRAS2	0.807027	1.56e-22	0.9525	8.98e-49
DISC1	0.860011	2.49e-28	0.911322	7.71e-37
DLD	0.861113	1.78e-28	0.893693	1.97e-33
DLG2	0.760279	9.72e-19	0.949556	1.3e-47
DMRTC1	0.780064	3.13e-20	0.947577	7.15e-47
DNAH7	0.832878	4.16e-25	0.858603	3.79e-28
DNM1	0.779981	3.18e-20	0.935527	6.69e-43
DNM3	0.762684	6.51e-19	0.956498	1.8e-50
DNMBP	0.765374	4.14e-19	0.899153	2.03e-34
DOK6	0.772725	1.17e-19	0.926643	1.95e-40
DPP6	0.773575	1e-19	0.918979	1.51e-38
DPYSL3	0.783579	1.64e-20	0.898125	3.14e-34
DUSP10	0.839298	8.15e-26	0.942175	5.49e-45
DUSP14	0.777438	5.04e-20	0.876123	1.39e-30
DYNLRB2	0.768445	2.45e-19	0.887029	2.69e-32
DYX1C1	0.838408	1.03e-25	0.921612	3.56e-39
EAPP	0.77935	3.56e-20	0.825689	2.38e-24
ECOP	0.822866	4.63e-24	0.900524	1.12e-34
EFCAB6	0.764148	5.1e-19	0.818392	1.3e-23
EHD3	0.763487	5.69e-19	0.890636	6.68e-33
EID2B	0.785803	1.08e-20	0.948005	4.97e-47
EID3	0.794323	2.09e-21	0.927299	1.31e-40
ELMOD1	0.77081	1.63e-19	0.957956	3.93e-51
ELOVL4	0.767134	3.07e-19	0.930639	1.67e-41
EML1	0.786644	9.22e-21	0.952463	9.3e-49
EMP2	-0.778064	4.5e-20	-0.897565	3.98e-34
ENHO	0.850056	4.48e-27	0.893868	1.84e-33
ENO2	0.827746	1.46e-24	0.94309	2.71e-45
ENTPD4	0.769037	2.21e-19	0.869847	1.14e-29
EPB41L2	0.774796	8.08e-20	0.861644	1.51e-28
EPB41L5	0.805812	2.02e-22	0.915327	1.03e-37
EPHA10	0.825111	2.73e-24	0.91844	2.01e-38
EPHB6	0.791536	3.61e-21	0.859499	2.9e-28
EPM2AIP1	0.770773	1.64e-19	0.86114	1.77e-28
EPRS	0.824659	3.04e-24	0.887449	2.29e-32
ERC2	0.760574	9.25e-19	0.937649	1.53e-43
ERI1	0.796745	1.3e-21	0.846665	1.15e-26
ESRRB	0.777101	5.35e-20	0.827037	1.73e-24
EVL	0.792696	2.88e-21	0.922053	2.78e-39
EXOC4	0.769673	1.98e-19	0.888387	1.6e-32
EXOC6	0.824204	3.39e-24	0.885506	4.78e-32
FAIM	0.833313	3.73e-25	0.916967	4.39e-38
FAM123A	0.824498	3.16e-24	0.931786	8.01e-42
FAM126B	0.780697	2.79e-20	0.921326	4.17e-39
FAM135A	0.785824	1.08e-20	0.914156	1.88e-37
FAM136A	0.787899	7.27e-21	0.845031	1.79e-26
FAM155A	0.775761	6.8e-20	0.922258	2.48e-39
FAM161A	0.810947	6.75e-23	0.884609	6.68e-32
FAM168A	0.772362	1.24e-19	0.945653	3.53e-46
FAM171B	0.789334	5.52e-21	0.947978	5.09e-47
FAM19A3	0.81045	7.51e-23	0.884531	6.87e-32
FAM24B	0.839347	8.05e-26	0.929729	2.95e-41
FAM44B	0.821571	6.26e-24	0.88098	2.51e-31
FAM50B	0.831864	5.35e-25	0.91114	8.43e-37
FAM71E1	0.765634	3.96e-19	0.913367	2.79e-37
FAM76A	0.767428	2.92e-19	0.803615	3.2e-22
FBXO22	0.772677	1.17e-19	0.885135	5.49e-32
FBXW7	0.788876	6.03e-21	0.906732	6.9e-36
FBXW9	0.780213	3.05e-20	0.832056	5.1e-25
FHOD3	0.845666	1.5e-26	0.940593	1.81e-44
FLJ14082	0.808382	1.17e-22	0.88072	2.76e-31
FLJ22662	-0.760634	9.16e-19	-0.891252	5.24e-33
FMN1	0.78561	1.12e-20	0.87918	4.77e-31
FNDC4	0.762158	7.11e-19	0.867454	2.46e-29
FOXRED1	0.771272	1.5e-19	0.825522	2.48e-24
FRMPD2	0.768117	2.59e-19	0.887024	2.7e-32
FRMPD4	0.764425	4.86e-19	0.834458	2.8e-25
FUT3	0.788433	6.56e-21	0.870768	8.4e-30
GABBR2	0.799915	6.84e-22	0.9258	3.22e-40
GABRA1	0.790819	4.15e-21	0.942403	4.61e-45
GABRB3	0.829519	9.5e-25	0.948526	3.18e-47
GABRG2	0.809289	9.65e-23	0.965559	5.33e-55
GABRR1	0.77538	7.28e-20	0.910187	1.34e-36
GAD1	0.764138	5.1e-19	0.94031	2.23e-44
GAD2	0.783801	1.57e-20	0.887511	2.24e-32
GAPDH	0.766081	3.67e-19	0.923002	1.63e-39
GARNL1	0.820515	7.98e-24	0.94266	3.79e-45
GDPD2	0.764336	4.94e-19	0.802641	3.91e-22
GDPD5	0.817411	1.62e-23	0.891959	3.96e-33
GKAP1	0.772104	1.3e-19	0.929174	4.17e-41
GLB1L2	0.797004	1.23e-21	0.826409	2.01e-24
GLRB	0.764658	4.68e-19	0.899326	1.89e-34
GNAT1	0.788481	6.5e-21	0.918905	1.57e-38
GNB1	0.773563	1.01e-19	0.871556	6.47e-30
GNB3	0.778036	4.52e-20	0.872663	4.48e-30
GNB5	0.823555	3.94e-24	0.956921	1.16e-50
GPR160	0.787171	8.34e-21	0.919169	1.36e-38
GPR98	0.766477	3.44e-19	0.889439	1.07e-32
GPRIN2	0.80257	3.97e-22	0.894654	1.33e-33
GPT2	0.786981	8.65e-21	0.821977	5.7e-24
GRAMD1B	0.764998	4.42e-19	0.935286	7.89e-43
GRIA1	0.778164	4.42e-20	0.851088	3.36e-27
GRIA3	0.778816	3.93e-20	0.936848	2.69e-43
GRIA4	0.79041	4.49e-21	0.836574	1.64e-25
GRINA	0.815544	2.46e-23	0.822028	5.63e-24
GRM1	0.818495	1.27e-23	0.955466	5.11e-50
GRPEL2	0.764824	4.55e-19	0.861868	1.41e-28
GRTP1	0.764346	4.93e-19	0.887927	1.91e-32
GUCA1A	0.782092	2.16e-20	0.876706	1.13e-30
GUCA1B	0.787028	8.57e-21	0.905434	1.26e-35
GUCA1C	0.814182	3.32e-23	0.92578	3.25e-40
H2AFX	0.78563	1.12e-20	0.884171	7.85e-32
HACE1	0.781382	2.46e-20	0.856426	7.22e-28
HAR1A	0.820437	8.12e-24	0.928768	5.36e-41
hCG_1774568	0.848214	7.48e-27	0.931446	9.97e-42
hCG_2008140	0.820663	7.71e-24	0.91284	3.64e-37
HCN1	0.834131	3.04e-25	0.947434	8.07e-47
HDHD2	0.765012	4.4e-19	0.878613	5.83e-31
HIST2H2BE	0.766019	3.71e-19	0.884623	6.64e-32
HKR1	0.838385	1.03e-25	0.885547	4.71e-32
HMGN1	0.838468	1.01e-25	0.921638	3.5e-39
HMGN3	0.788474	6.51e-21	0.888406	1.59e-32
HMP19	0.772235	1.27e-19	0.912444	4.43e-37
HMX1	0.780202	3.05e-20	0.862477	1.17e-28
HOOK1	0.810041	8.21e-23	0.953226	4.53e-49
HPRT1	0.77203	1.32e-19	0.90309	3.63e-35
HS3ST3B1	0.841622	4.44e-26	0.927738	1.01e-40
HSD11B1L	0.762467	6.76e-19	0.938642	7.54e-44
HSPC159	0.837163	1.41e-25	0.899782	1.55e-34
HTATSF1	0.775391	7.27e-20	0.856051	8.06e-28
ICA1L	0.851842	2.71e-27	0.966086	2.67e-55
ICK	0.790481	4.43e-21	0.901984	5.93e-35
ICMT	0.787831	7.36e-21	0.866209	3.66e-29
IGDCC3	0.818243	1.34e-23	0.863335	9e-29
IGDCC4	0.767827	2.73e-19	0.840961	5.28e-26
IGSF11	0.775917	6.62e-20	0.892124	3.71e-33
IGSF21	0.784052	1.5e-20	0.885799	4.28e-32
IK	0.842489	3.53e-26	0.851273	3.18e-27
IKZF5	0.771207	1.52e-19	0.905315	1.33e-35
IMPG1	0.788654	6.29e-21	0.895394	9.84e-34
IMPG2	0.769224	2.14e-19	0.921687	3.41e-39
INSM2	0.761984	7.32e-19	0.839255	8.24e-26
IQCK	0.788288	6.75e-21	0.83594	1.93e-25
IQSEC1	0.775357	7.31e-20	0.920514	6.53e-39
ISL1	0.814106	3.38e-23	0.900856	9.72e-35
ITGB1	-0.764928	4.47e-19	-0.877395	8.93e-31
JMJD2D	0.790828	4.14e-21	0.864339	6.59e-29
JPH3	0.764549	4.76e-19	0.924001	9.18e-40
KBTBD4	0.846277	1.27e-26	0.919408	1.19e-38
KCNA5	0.789244	5.62e-21	0.909223	2.13e-36
KCNJ10	0.776538	5.92e-20	0.828081	1.35e-24
KCNJ14	0.760349	9.6e-19	0.841038	5.17e-26
KCNJ6	0.805206	2.29e-22	0.877377	8.98e-31
KCNMA1	0.815069	2.73e-23	0.952434	9.56e-49
KCNV2	0.832357	4.74e-25	0.935572	6.49e-43
KIAA0090	0.853362	1.76e-27	0.910721	1.03e-36
KIAA0182	0.784153	1.47e-20	0.858771	3.61e-28
KIAA0232	0.804544	2.63e-22	0.932807	4.13e-42
KIAA0317	0.800647	5.89e-22	0.828982	1.08e-24
KIAA0649	0.817733	1.5e-23	0.934425	1.41e-42
KIAA0774	0.816679	1.91e-23	0.871758	6.06e-30
KIAA0802	0.799069	8.12e-22	0.88629	3.56e-32
KIAA1549	0.863576	8.35e-29	0.925554	3.72e-40
KIAA1688	0.801435	5.01e-22	0.901142	8.58e-35
KIAA1737	0.808057	1.26e-22	0.938256	9.94e-44
KIF1C	-0.788044	7.07e-21	-0.874577	2.35e-30
KIF22	0.799911	6.84e-22	0.895474	9.53e-34
KIF2A	0.783796	1.57e-20	0.909433	1.93e-36
KIF3A	0.832351	4.74e-25	0.939634	3.67e-44
KIF3B	0.816968	1.79e-23	0.892229	3.55e-33
KIF9	0.815784	2.33e-23	0.908808	2.6e-36
KIFC3	0.766634	3.34e-19	0.853636	1.62e-27
KLHDC9	0.780013	3.16e-20	0.905429	1.26e-35
KLHL18	0.766737	3.29e-19	0.938113	1.1e-43
KLHL35	0.779503	3.47e-20	0.910942	9.28e-37
KPNA5	0.793445	2.49e-21	0.941022	1.31e-44
KRT222P	0.79215	3.21e-21	0.921555	3.67e-39
KRTAP4-7	0.822521	5.02e-24	0.939222	4.96e-44
LAPTM4B	0.810762	7.02e-23	0.924926	5.37e-40
LARGE	0.764169	5.08e-19	0.926823	1.75e-40
LCMT2	0.761368	8.11e-19	0.844268	2.19e-26
LCOR	0.794888	1.87e-21	0.900777	1.01e-34
LDOC1L	0.768056	2.62e-19	0.821527	6.32e-24
LHFPL4	0.799124	8.03e-22	0.972926	1.1e-59
LMLN	0.817596	1.55e-23	0.926055	2.76e-40
LMNA	-0.761342	8.15e-19	-0.899721	1.59e-34
LOC100128822	0.799906	6.85e-22	0.90523	1.38e-35
LOC100130155	0.847599	8.87e-27	0.910146	1.37e-36
LOC116349	0.782182	2.12e-20	0.857177	5.79e-28
LOC153346	0.833798	3.31e-25	0.962556	2.24e-53
LOC157627	0.774517	8.49e-20	0.850432	4.04e-27
LOC221710	0.776176	6.32e-20	0.859878	2.59e-28
LOC285535	0.796619	1.33e-21	0.885068	5.63e-32
LOC346887	0.766757	3.27e-19	0.881987	1.75e-31
LOC388494	0.780384	2.95e-20	0.920295	7.37e-39
LOC572558	0.81716	1.71e-23	0.899638	1.65e-34
LOC63920	0.765685	3.93e-19	0.876068	1.41e-30
LOC645323	0.786674	9.17e-21	0.881415	2.15e-31
LOC728705	0.779841	3.26e-20	0.922746	1.88e-39
LOC729082	0.776101	6.4e-20	0.955278	6.16e-50
LOC81691	0.762401	6.83e-19	0.849262	5.6e-27
LOH12CR2	0.761326	8.17e-19	0.879104	4.9e-31
LONRF2	0.781708	2.31e-20	0.927494	1.17e-40
LPPR4	0.83743	1.32e-25	0.93107	1.27e-41
LRCH3	0.815314	2.59e-23	0.966057	2.78e-55
LRRC34	0.774862	7.99e-20	0.859847	2.61e-28
LRRC37B	0.772469	1.22e-19	0.8508	3.64e-27
LRRC39	0.800799	5.71e-22	0.908995	2.38e-36
LRRC48	0.845136	1.74e-26	0.942543	4.14e-45
LRRC49	0.780694	2.79e-20	0.970891	2.85e-58
LRRC4C	0.823198	4.29e-24	0.902784	4.16e-35
LRRC8B	0.827651	1.49e-24	0.945192	5.13e-46
LRRIQ1	0.802482	4.04e-22	0.886679	3.07e-32
LRRN3	0.766717	3.3e-19	0.916512	5.58e-38
LRRTM4	0.805797	2.03e-22	0.886939	2.79e-32
LRTM1	0.799348	7.67e-22	0.929183	4.15e-41
LRTOMT	0.789534	5.31e-21	0.879113	4.89e-31
LSM4	0.791034	3.98e-21	0.848605	6.72e-27
LYPLA1	0.762635	6.57e-19	0.927216	1.38e-40
LYRM7	0.811982	5.39e-23	0.913192	3.05e-37
LYSMD4	0.804186	2.84e-22	0.842422	3.59e-26
LZTFL1	0.766697	3.31e-19	0.880341	3.16e-31
MAB21L1	0.801398	5.05e-22	0.864161	6.96e-29
MAD2L1	0.77799	4.56e-20	0.808946	1.04e-22
MADD	0.791655	3.53e-21	0.886474	3.32e-32
MAK	0.845645	1.51e-26	0.92474	5.98e-40
MAK10	0.832347	4.75e-25	0.893373	2.24e-33
MAP3K13	0.847588	8.9e-27	0.91429	1.75e-37
MAP3K7IP1	0.793643	2.39e-21	0.811948	5.43e-23
MAP4K1	0.776741	5.71e-20	0.884762	6.31e-32
MAP7	0.776823	5.63e-20	0.92572	3.37e-40
MAP7D2	0.761447	8.01e-19	0.937012	2.4e-43
MAP9	0.81407	3.41e-23	0.961346	9.26e-53
MAPT	0.799434	7.54e-22	0.955233	6.44e-50
MBTPS1	0.772144	1.29e-19	0.837322	1.36e-25
MCM2	0.768285	2.52e-19	0.814766	2.92e-23
MCM3APAS	0.795545	1.64e-21	0.894663	1.33e-33
MCM4	0.789781	5.07e-21	0.820981	7.17e-24
MCM8	0.790202	4.67e-21	0.839689	7.36e-26
MDM1	0.807069	1.55e-22	0.906528	7.58e-36
MEGF11	0.806858	1.62e-22	0.807608	1.38e-22
MFF	0.770297	1.78e-19	0.87314	3.82e-30
MFSD4	0.76707	3.1e-19	0.931072	1.27e-41
MFSD7	-0.784635	1.34e-20	-0.915318	1.04e-37
MGC16385	0.779579	3.42e-20	0.891202	5.34e-33
MOAP1	0.816471	2e-23	0.937726	1.45e-43
MPI	0.828052	1.36e-24	0.926785	1.79e-40
MPP2	0.805673	2.08e-22	0.903442	3.1e-35
MPP4	0.832732	4.32e-25	0.893114	2.49e-33
MREG	0.796912	1.25e-21	0.906556	7.49e-36
MRPL15	0.779079	3.74e-20	0.896025	7.58e-34
MSH2	0.847156	1e-26	0.945283	4.77e-46
MSI2	0.790969	4.03e-21	0.87674	1.12e-30
MSL3L2	0.784114	1.48e-20	0.890763	6.35e-33
MTERFD3	0.765087	4.35e-19	0.814492	3.1e-23
MTMR1	0.772311	1.25e-19	0.885827	4.24e-32
MTMR9	0.847198	9.9e-27	0.956649	1.54e-50
MYBL1	0.779271	3.62e-20	0.922154	2.63e-39
MYH10	0.803245	3.45e-22	0.890586	6.81e-33
MYO5B	0.824311	3.3e-24	0.922865	1.76e-39
MYT1	0.793143	2.64e-21	0.953343	4.05e-49
NAPB	0.799691	7.15e-22	0.904556	1.87e-35
NAT14	0.821641	6.16e-24	0.925473	3.9e-40
NBEA	0.816261	2.09e-23	0.920586	6.28e-39
NCDN	0.781756	2.29e-20	0.863948	7.44e-29
NCOA1	0.793698	2.37e-21	0.868304	1.87e-29
NCRNA00166	0.769414	2.07e-19	0.923078	1.56e-39
NDFIP1	0.780536	2.87e-20	0.95501	8.03e-50
NDNL2	0.789556	5.29e-21	0.910178	1.35e-36
NDRG3	0.779316	3.59e-20	0.92447	7e-40
NDUFA4	0.771645	1.41e-19	0.939784	3.29e-44
NDUFA9	0.801445	5e-22	0.844118	2.28e-26
NETO1	0.811106	6.52e-23	0.889026	1.25e-32
NEUROD1	0.798735	8.68e-22	0.925206	4.56e-40
NEUROD4	0.81513	2.69e-23	0.935831	5.43e-43
NGDN	0.769765	1.95e-19	0.824675	3.03e-24
NIF3L1	0.777796	4.72e-20	0.903984	2.43e-35
NIPSNAP1	0.761727	7.64e-19	0.910198	1.33e-36
NLRP1	0.763197	5.98e-19	0.830124	8.2e-25
NOL4	0.783852	1.56e-20	0.931467	9.83e-42
NOMO1	0.768144	2.58e-19	0.863802	7.78e-29
NOX4	0.804138	2.87e-22	0.907871	4.05e-36
NR2E3	0.85916	3.21e-28	0.895453	9.61e-34
NRXN3	0.786021	1.04e-20	0.931302	1.09e-41
NSF	0.815908	2.27e-23	0.976102	4.04e-62
NT5C2	0.773791	9.66e-20	0.895839	8.19e-34
NT5E	0.797172	1.19e-21	0.882366	1.52e-31
NXPH1	0.764104	5.13e-19	0.801555	4.89e-22
OCIAD2	0.770159	1.82e-19	0.93709	2.27e-43
ONECUT2	0.777449	5.03e-20	0.886625	3.14e-32
OPN1MW	0.817677	1.52e-23	0.912361	4.62e-37
ORC4L	0.802242	4.25e-22	0.937914	1.27e-43
OSBPL6	0.766698	3.31e-19	0.926177	2.57e-40
OXR1	0.763142	6.03e-19	0.945311	4.66e-46
PACS2	0.76743	2.92e-19	0.901332	7.9e-35
PACSIN1	0.803395	3.35e-22	0.957401	7.06e-51
PADI2	0.769577	2.02e-19	0.800173	6.49e-22
PAFAH2	0.789369	5.49e-21	0.808131	1.24e-22
PAIP1	0.767485	2.89e-19	0.907798	4.19e-36
PAK7	0.773734	9.75e-20	0.863517	8.5e-29
PANK4	0.761779	7.58e-19	0.872861	4.19e-30
PAPD5	0.779633	3.39e-20	0.905873	1.03e-35
PAQR9	0.784165	1.47e-20	0.893314	2.3e-33
PARD6B	0.760384	9.55e-19	0.869189	1.41e-29
PARP1	0.782999	1.82e-20	0.889918	8.85e-33
PARVA	-0.764946	4.45e-19	-0.892384	3.34e-33
PASK	0.760595	9.22e-19	0.819654	9.72e-24
PATZ1	0.785985	1.04e-20	0.865417	4.7e-29
PBX3	0.79884	8.5e-22	0.933824	2.11e-42
PCBP3	0.764132	5.11e-19	0.945126	5.41e-46
PCDH21	0.825531	2.48e-24	0.881228	2.3e-31
PCDHA11	0.765471	4.08e-19	0.929982	2.52e-41
PCGF1	0.765137	4.31e-19	0.844589	2.01e-26
PCMTD2	0.824367	3.26e-24	0.892713	2.93e-33
PCNA	0.794196	2.15e-21	0.915957	7.44e-38
PCSK1	0.763498	5.68e-19	0.887376	2.36e-32
PCSK2	0.771744	1.38e-19	0.888338	1.63e-32
PDC	0.820189	8.6e-24	0.86397	7.39e-29
PDE6C	0.814168	3.33e-23	0.899621	1.66e-34
PDE6D	0.826337	2.04e-24	0.93278	4.2e-42
PDE6G	0.794982	1.84e-21	0.882219	1.61e-31
PDE6H	0.819477	1.01e-23	0.934279	1.56e-42
PDHX	0.779829	3.27e-20	0.942704	3.66e-45
PDLIM5	-0.760704	9.06e-19	-0.885131	5.5e-32
PDPK1	0.83617	1.82e-25	0.940965	1.37e-44
PDXP	0.794228	2.13e-21	0.942066	5.97e-45
PECAM1	-0.77007	1.85e-19	-0.892878	2.74e-33
PER3	0.799358	7.65e-22	0.915084	1.17e-37
PGAM1	0.793625	2.4e-21	0.964517	2.02e-54
PHF21B	0.806645	1.69e-22	0.939123	5.33e-44
PHLPP	0.78271	1.92e-20	0.910282	1.28e-36
PHYHIPL	0.798302	9.48e-22	0.942015	6.21e-45
PIGH	0.791749	3.47e-21	0.919414	1.19e-38
PIGM	0.780441	2.92e-20	0.838765	9.35e-26
PIWIL1	0.801335	5.12e-22	0.849598	5.1e-27
PLAGL2	0.766165	3.62e-19	0.881404	2.16e-31
PLCH1	0.788022	7.1e-21	0.90171	6.69e-35
PLEKHB2	0.818094	1.39e-23	0.962013	4.26e-53
PLSCR3	-0.773444	1.03e-19	-0.930814	1.49e-41
PLXDC1	0.778399	4.24e-20	0.857963	4.59e-28
PNMA1	0.797358	1.15e-21	0.926555	2.05e-40
PODXL	0.766696	3.31e-19	0.81311	4.21e-23
POLR3F	0.775062	7.71e-20	0.878871	5.32e-31
PPA1	0.774091	9.16e-20	0.918823	1.64e-38
PPARGC1B	0.788469	6.52e-21	0.90866	2.79e-36
PPFIA2	0.773986	9.33e-20	0.900615	1.08e-34
PPM1A	0.805395	2.2e-22	0.944073	1.26e-45
PPM1E	0.767847	2.72e-19	0.914724	1.4e-37
PPM1H	0.810333	7.7e-23	0.936528	3.36e-43
PPM1J	0.770419	1.74e-19	0.913569	2.52e-37
PPP1CC	0.764215	5.04e-19	0.938588	7.84e-44
PPP1R1A	0.772488	1.21e-19	0.912277	4.81e-37
PPP1R3F	0.774409	8.65e-20	0.927882	9.23e-41
PPP1R9A	0.844293	2.18e-26	0.943049	2.8e-45
PPP2R1A	0.77524	7.47e-20	0.823163	4.32e-24
PPP2R2B	0.818408	1.29e-23	0.920945	5.15e-39
PPP2R5E	0.799869	6.9e-22	0.919108	1.4e-38
PPP3CA	0.761258	8.26e-19	0.842282	3.73e-26
PRCD	0.777282	5.18e-20	0.876465	1.23e-30
PRDM13	0.787247	8.22e-21	0.931793	7.97e-42
PRDX2	0.766517	3.41e-19	0.93975	3.37e-44
PRIM1	0.771408	1.47e-19	0.919332	1.24e-38
PRKAA2	0.808034	1.26e-22	0.918043	2.49e-38
PROM1	0.81193	5.45e-23	0.911197	8.19e-37
ProSAPiP1	0.819784	9.44e-24	0.927958	8.81e-41
PROX1	0.764488	4.81e-19	0.922532	2.12e-39
PRPH2	0.818738	1.2e-23	0.903662	2.81e-35
PRPSAP2	0.835144	2.36e-25	0.925632	3.55e-40
PRSS35	0.800051	6.65e-22	0.859073	3.29e-28
PSD	0.790044	4.82e-21	0.857465	5.32e-28
PSMC3IP	0.822922	4.57e-24	0.939276	4.77e-44
PSMC6	0.769885	1.91e-19	0.871998	5.59e-30
PTAR1	0.79057	4.35e-21	0.895397	9.83e-34
PTBP2	0.818752	1.19e-23	0.902228	5.32e-35
PTCD2	0.763407	5.77e-19	0.910001	1.47e-36
PTPRN	0.792697	2.88e-21	0.925934	2.97e-40
PTPRO	0.833794	3.31e-25	0.919259	1.3e-38
PTPRT	0.782665	1.94e-20	0.936769	2.84e-43
PTTG1IP	-0.761029	8.58e-19	-0.895484	9.49e-34
R3HCC1	0.799435	7.54e-22	0.881898	1.8e-31
RAB11FIP4	0.766229	3.58e-19	0.911482	7.13e-37
RABL3	0.799429	7.55e-22	0.953973	2.21e-49
RABL5	0.843175	2.94e-26	0.892423	3.29e-33
RAD17	0.791267	3.81e-21	0.891789	4.23e-33
RAE1	0.823839	3.69e-24	0.945383	4.4e-46
RAGE	0.763596	5.59e-19	0.855424	9.68e-28
RALGPS1	0.765805	3.85e-19	0.936817	2.75e-43
RAP1GAP	0.810774	7e-23	0.915334	1.03e-37
RAP1GDS1	0.776955	5.5e-20	0.96056	2.27e-52
RARA	-0.7815	2.41e-20	-0.889177	1.18e-32
RASSF2	0.788821	6.09e-21	0.888722	1.41e-32
RAX	0.814663	2.99e-23	0.87938	4.45e-31
RBBP4	0.787376	8.02e-21	0.913559	2.54e-37
RBM11	0.803012	3.62e-22	0.956045	2.85e-50
RDH12	0.845219	1.7e-26	0.933916	1.98e-42
RGS9BP	0.767752	2.76e-19	0.875865	1.51e-30
RHBDL3	0.83291	4.13e-25	0.922904	1.72e-39
RHO	0.764903	4.49e-19	0.912611	4.08e-37
RILPL2	-0.77234	1.25e-19	-0.923858	9.97e-40
RIMS3	0.799372	7.63e-22	0.921437	3.92e-39
RNF11	0.808926	1.04e-22	0.921738	3.32e-39
RNF121	0.789474	5.38e-21	0.843609	2.62e-26
RNF157	0.814838	2.87e-23	0.950852	4.09e-48
RNF170	0.776045	6.47e-20	0.837641	1.25e-25
RNF34	0.842266	3.74e-26	0.911198	8.19e-37
RNF5	0.76269	6.51e-19	0.825354	2.58e-24
RNFT2	0.780218	3.04e-20	0.910964	9.18e-37
RP1	0.843516	2.68e-26	0.909172	2.18e-36
RP11-345P4.4	0.79131	3.77e-21	0.888945	1.29e-32
RP1L1	0.770263	1.79e-19	0.887077	2.64e-32
RPA3	0.76588	3.8e-19	0.908725	2.7e-36
RPP25	0.811316	6.23e-23	0.926628	1.97e-40
RPS6KL1	0.859575	2.83e-28	0.8354	2.21e-25
RRM1	0.778466	4.18e-20	0.830867	6.84e-25
RRP1B	0.804998	2.4e-22	0.856862	6.35e-28
RTN4	0.798017	1e-21	0.961325	9.49e-53
RTN4IP1	0.780395	2.95e-20	0.912267	4.84e-37
RUFY3	0.827392	1.59e-24	0.938084	1.12e-43
RUNDC1	0.796593	1.33e-21	0.892504	3.18e-33
RUNDC2A	0.772232	1.27e-19	0.880759	2.72e-31
RUNDC3A	0.762216	7.04e-19	0.942864	3.23e-45
SALL2	0.764841	4.53e-19	0.898878	2.28e-34
SAMD7	0.832198	4.93e-25	0.869074	1.46e-29
SCAPER	0.802152	4.32e-22	0.924483	6.95e-40
SCD5	0.773799	9.64e-20	0.935536	6.65e-43
SCG3	0.810827	6.92e-23	0.974402	8.87e-61
SCHIP1	0.765055	4.37e-19	0.923987	9.25e-40
SCLY	0.813988	3.47e-23	0.844014	2.35e-26
SCRN1	0.807808	1.32e-22	0.951359	2.58e-48
SCRN3	0.826905	1.79e-24	0.927878	9.25e-41
SECISBP2	0.783989	1.52e-20	0.868619	1.69e-29
SELK	0.803395	3.35e-22	0.912435	4.45e-37
SEMA3A	0.800885	5.61e-22	0.896974	5.11e-34
SEMA4F	0.77171	1.39e-19	0.826838	1.81e-24
SERF1A	0.79552	1.65e-21	0.868019	2.05e-29
SERF1B	0.797024	1.22e-21	0.869247	1.38e-29
SERP2	0.77858	4.1e-20	0.939033	5.69e-44
SEZ6	0.761851	7.49e-19	0.945898	2.89e-46
SF3A1	0.767805	2.74e-19	0.803228	3.46e-22
SH2D5	0.786877	8.82e-21	0.910022	1.45e-36
SH3TC2	0.760841	8.85e-19	0.826798	1.83e-24
SHC3	0.777537	4.95e-20	0.877336	9.11e-31
SHROOM2	0.782394	2.04e-20	0.860178	2.36e-28
SIX6	0.804175	2.84e-22	0.931895	7.47e-42
SLC12A5	0.816613	1.93e-23	0.969636	1.89e-57
SLC17A7	0.832704	4.34e-25	0.931206	1.16e-41
SLC1A2	0.801749	4.7e-22	0.94095	1.39e-44
SLC24A1	0.798165	9.74e-22	0.8829	1.25e-31
SLC25A22	0.767678	2.8e-19	0.931139	1.21e-41
SLC25A33	0.784478	1.38e-20	0.916676	5.12e-38
SLC2A11	0.812665	4.64e-23	0.885122	5.52e-32
SLC35F1	0.762769	6.42e-19	0.910995	9.05e-37
SLC38A1	0.789958	4.9e-21	0.955433	5.28e-50
SLC38A3	0.787244	8.23e-21	0.896445	6.37e-34
SLC4A1AP	0.794598	1.98e-21	0.911219	8.11e-37
SLC7A14	0.781292	2.5e-20	0.964453	2.19e-54
SLC8A3	0.825858	2.29e-24	0.945419	4.27e-46
SLITRK3	0.804625	2.59e-22	0.917064	4.17e-38
SMPD3	0.795114	1.79e-21	0.912496	4.32e-37
SNRPN	0.797121	1.2e-21	0.888366	1.61e-32
SNX29	0.823791	3.73e-24	0.911692	6.43e-37
SORCS2	0.828633	1.18e-24	0.916267	6.34e-38
SPCS1	0.800767	5.75e-22	0.883785	9.06e-32
SPEF1	0.783822	1.57e-20	0.84449	2.07e-26
SPEF2	0.782854	1.87e-20	0.83015	8.15e-25
SPINK4	0.806272	1.83e-22	0.83581	1.99e-25
SPRN	0.772645	1.18e-19	0.871275	7.1e-30
SPTBN4	0.763903	5.31e-19	0.930263	2.11e-41
SPTBN5	0.826514	1.96e-24	0.901339	7.87e-35
SRGAP3	0.791508	3.63e-21	0.917909	2.67e-38
SSX2IP	0.791199	3.86e-21	0.937691	1.49e-43
ST18	0.78826	6.78e-21	0.890018	8.51e-33
STMN1	0.81897	1.14e-23	0.961487	7.86e-53
STRBP	0.791638	3.54e-21	0.938815	6.66e-44
STXBP1	0.789896	4.96e-21	0.954794	9.94e-50
STXBP5L	0.791815	3.42e-21	0.945988	2.69e-46
SUV420H1	0.807592	1.39e-22	0.861157	1.76e-28
SV2A	0.783606	1.63e-20	0.90765	4.49e-36
SV2B	0.811907	5.48e-23	0.958155	3.19e-51
SYDE2	0.791827	3.41e-21	0.874136	2.73e-30
SYNE1	0.820126	8.73e-24	0.886998	2.72e-32
SYNE2	0.814534	3.08e-23	0.840648	5.73e-26
SYNGR2	-0.761525	7.9e-19	-0.917696	2.99e-38
TBCC	0.794055	2.21e-21	0.939559	3.88e-44
TBCE	0.832637	4.42e-25	0.866421	3.42e-29
TCEAL2	0.781627	2.35e-20	0.893775	1.91e-33
TCERG1L	0.78194	2.22e-20	0.925777	3.26e-40
TCTEX1D2	0.809326	9.57e-23	0.950717	4.61e-48
TDRD7	0.812166	5.17e-23	0.884167	7.86e-32
TDRG1	0.82145	6.43e-24	0.922017	2.84e-39
TERF2IP	0.810541	7.37e-23	0.943571	1.86e-45
TFAP2B	0.817391	1.62e-23	0.93532	7.71e-43
TFCP2	0.769155	2.17e-19	0.827973	1.38e-24
TGS1	0.768421	2.46e-19	0.837375	1.34e-25
THAP10	0.778189	4.4e-20	0.946709	1.48e-46
THOC7	0.766127	3.65e-19	0.888403	1.59e-32
TIGD1	0.765839	3.83e-19	0.863614	8.25e-29
TIMELESS	0.805352	2.22e-22	0.891683	4.42e-33
TJP2	0.818094	1.39e-23	0.90944	1.92e-36
TM2D1	0.765323	4.18e-19	0.805164	2.31e-22
TMED4	0.778565	4.11e-20	0.872754	4.35e-30
TMEM108	0.863287	9.13e-29	0.92978	2.86e-41
TMEM123	-0.761944	7.37e-19	-0.875836	1.53e-30
TMEM127	0.770148	1.83e-19	0.81261	4.7e-23
TMEM138	0.832778	4.27e-25	0.890983	5.83e-33
TMEM150	-0.785423	1.16e-20	-0.897247	4.55e-34
TMEM161B	0.799777	7.03e-22	0.879502	4.26e-31
TMEM173	-0.780791	2.74e-20	-0.923647	1.13e-39
TMEM177	0.773239	1.06e-19	0.912796	3.72e-37
TMEM55B	0.837871	1.18e-25	0.867462	2.45e-29
TMEM59L	0.797658	1.08e-21	0.899632	1.65e-34
TNFRSF1A	-0.774841	8.02e-20	-0.914548	1.54e-37
TOB2	0.762621	6.58e-19	0.847669	8.7e-27
TOM1L2	0.777267	5.19e-20	0.943014	2.88e-45
TOMM40L	0.76957	2.02e-19	0.881327	2.22e-31
TOP2B	0.766398	3.48e-19	0.869824	1.14e-29
TOX3	0.844903	1.85e-26	0.930027	2.45e-41
TP53INP2	0.777563	4.93e-20	0.84248	3.53e-26
TPD52	0.831565	5.76e-25	0.951608	2.05e-48
TPRG1L	0.809131	9.98e-23	0.926704	1.88e-40
TPST2	-0.777796	4.72e-20	-0.894472	1.44e-33
TRADD	-0.76409	5.15e-19	-0.908183	3.49e-36
TRAM1L1	0.815845	2.3e-23	0.879805	3.82e-31
TRIM33	0.799454	7.51e-22	0.823555	3.94e-24
TRIM41	0.790774	4.19e-21	0.869045	1.47e-29
TRIM44	0.792549	2.97e-21	0.88769	2.09e-32
TRIM52	0.79317	2.63e-21	0.912798	3.71e-37
TSGA14	0.853453	1.71e-27	0.917553	3.23e-38
TSPAN3	0.763166	6.01e-19	0.89953	1.73e-34
TSPAN7	0.793923	2.27e-21	0.935101	8.94e-43
TSPYL1	0.804254	2.8e-22	0.876991	1.03e-30
TSSC1	0.817708	1.51e-23	0.928835	5.15e-41
TTC25	0.784575	1.36e-20	0.873881	2.98e-30
TTC30A	0.773969	9.36e-20	0.916151	6.73e-38
TTC30B	0.766848	3.22e-19	0.858375	4.06e-28
TTC32	0.782749	1.91e-20	0.888212	1.71e-32
TTC39C	0.800507	6.06e-22	0.865177	5.06e-29
TUB	0.792716	2.87e-21	0.955297	6.04e-50
TUBGCP4	0.76806	2.62e-19	0.869694	1.19e-29
TUSC2	0.809257	9.71e-23	0.939374	4.44e-44
TUSC3	0.785756	1.09e-20	0.873937	2.92e-30
TXNDC6	0.778386	4.25e-20	0.894841	1.24e-33
UBE2S	0.771098	1.55e-19	0.856138	7.86e-28
UBL3	0.780814	2.73e-20	0.944997	6.01e-46
UCKL1	0.817423	1.61e-23	0.892486	3.21e-33
UFSP2	0.780185	3.06e-20	0.840774	5.54e-26
ULK3	0.786339	9.76e-21	0.9384	8.97e-44
UNC119	0.824439	3.2e-24	0.907998	3.81e-36
UNC119B	0.809707	8.82e-23	0.901037	8.98e-35
UNC13A	0.778322	4.29e-20	0.90671	6.97e-36
UQCRC2	0.761467	7.98e-19	0.916943	4.45e-38
UQCRFS1	0.795968	1.51e-21	0.921864	3.09e-39
UQCRH	0.790618	4.31e-21	0.951541	2.18e-48
UROS	0.799784	7.02e-22	0.805024	2.38e-22
USH1C	0.796435	1.38e-21	0.881373	2.18e-31
USP1	0.826216	2.1e-24	0.923693	1.1e-39
USP10	0.789803	5.05e-21	0.876822	1.09e-30
USP16	0.830516	7.45e-25	0.875017	2.02e-30
USP2	0.773534	1.01e-19	0.850215	4.29e-27
USPL1	0.766688	3.31e-19	0.835805	2e-25
VAMP2	0.776593	5.86e-20	0.831526	5.82e-25
VAX2	0.813029	4.28e-23	0.840053	6.69e-26
VEZT	0.761634	7.76e-19	0.818962	1.14e-23
VN1R1	0.77075	1.65e-19	0.826978	1.75e-24
VPS26B	0.843821	2.47e-26	0.935232	8.18e-43
VPS37C	0.80048	6.09e-22	0.819079	1.11e-23
VSX1	0.780982	2.65e-20	0.856951	6.19e-28
VTA1	0.772897	1.13e-19	0.829744	9e-25
WDR31	0.783436	1.68e-20	0.887814	2e-32
WDR42A	0.764934	4.46e-19	0.856	8.18e-28
WDR47	0.776324	6.15e-20	0.950016	8.64e-48
WDR7	0.796236	1.43e-21	0.947471	7.82e-47
WDR73	0.782054	2.17e-20	0.803248	3.45e-22
WDTC1	0.7888	6.12e-21	0.844221	2.22e-26
WHSC1	0.820476	8.05e-24	0.978395	4.31e-64
WNK2	0.795688	1.6e-21	0.870484	9.22e-30
WSCD1	0.774385	8.69e-20	0.897942	3.4e-34
WWC3	-0.760501	9.37e-19	-0.915113	1.15e-37
YBX1	0.791931	3.34e-21	0.871765	6.04e-30
YIPF5	0.763576	5.61e-19	0.864696	5.89e-29
YPEL2	0.826812	1.83e-24	0.939979	2.85e-44
ZBTB34	0.790634	4.3e-21	0.908519	2.98e-36
ZDHHC17	0.775416	7.24e-20	0.902317	5.12e-35
ZDHHC8P	0.818433	1.28e-23	0.918646	1.8e-38
ZFP82	0.825501	2.49e-24	0.905888	1.02e-35
ZFYVE20	0.797078	1.21e-21	0.845777	1.46e-26
ZKSCAN5	0.773777	9.68e-20	0.841989	4.03e-26
ZMYND19	0.800461	6.12e-22	0.887398	2.34e-32
ZMYND8	0.794161	2.16e-21	0.835029	2.43e-25
ZNF165	0.815201	2.65e-23	0.888639	1.45e-32
ZNF174	0.772835	1.14e-19	0.843791	2.49e-26
ZNF222	0.777611	4.88e-20	0.918012	2.53e-38
ZNF250	0.770766	1.64e-19	0.88536	5.05e-32
ZNF254	0.835771	2.01e-25	0.925235	4.48e-40
ZNF271	0.808173	1.22e-22	0.922309	2.41e-39
ZNF281	0.804683	2.56e-22	0.910064	1.42e-36
ZNF30	0.828042	1.36e-24	0.952292	1.09e-48
ZNF302	0.838923	8.98e-26	0.962864	1.55e-53
ZNF337	0.766813	3.24e-19	0.826188	2.12e-24
ZNF404	0.760457	9.43e-19	0.883157	1.14e-31
ZNF430	0.766919	3.19e-19	0.836464	1.69e-25
ZNF493	0.836758	1.57e-25	0.901814	6.39e-35
ZNF502	0.803918	3e-22	0.876871	1.07e-30
ZNF540	0.811747	5.67e-23	0.948107	4.56e-47
ZNF544	0.831793	5.44e-25	0.904125	2.28e-35
ZNF554	0.771675	1.4e-19	0.873141	3.82e-30
ZNF658B	0.771716	1.39e-19	0.846349	1.25e-26
ZNF667	0.803259	3.44e-22	0.917078	4.15e-38
ZNF675	0.820851	7.39e-24	0.923199	1.45e-39
ZNF680	0.836707	1.59e-25	0.887965	1.88e-32
ZNF681	0.827258	1.64e-24	0.90406	2.35e-35
ZNF714	0.818698	1.21e-23	0.904992	1.54e-35
ZNF721	0.775119	7.63e-20	0.882465	1.47e-31
ZNF738	0.823026	4.46e-24	0.916695	5.07e-38
ZNF826	0.774536	8.46e-20	0.824308	3.3e-24
ZNF85	0.840219	6.41e-26	0.897846	3.54e-34
ZNF91	0.824777	2.96e-24	0.936442	3.56e-43
ZSCAN18	0.774168	9.03e-20	0.849904	4.68e-27
ZSWIM3	0.835842	1.98e-25	0.920827	5.5e-39
