# Supplementary material for: Identification of the Immune Landscapes and Follicular Helper T Cell-Related Genes for the Diagnosis of Age-Related Macular Degeneration
Source: Diagnostics (Basel). 2023 Aug 22;13(17):2732. doi: 10.3390/diagnostics13172732 (PMC10486757; doi:10.3390/diagnostics13172732)
Supplement: Supplementary file 1 [file diagnostics-13-02732-s001.zip › Table S2.xlsx]

## Sheet: AMD-normal_diff
id	logFC	AveExpr	t	P.Value	adj.P.Val	B
CCDC17	-3.70196	9.71913	-5.48527	1.36991e-07	0.0019112	7.08234
NPR3	-14.919	16.4342	-5.38285	2.24474e-07	0.0019112	6.63502
BMP5	-131.598	255.957	-5.27884	3.68295e-07	0.0019112	6.18687
FLJ27365	-19.0254	49.6109	-5.2683	3.87098e-07	0.0019112	6.14182
SMOC1	-126.241	184.535	-5.09086	8.86355e-07	0.00286013	5.39292
CYP4X1	-184.997	291.807	-5.08617	9.05721e-07	0.00286013	5.3734
TRAF1	-9.73839	30.1156	-5.06169	1.01377e-06	0.00286013	5.27162
C5orf23	-197.505	224.168	-5.00609	1.30765e-06	0.00309215	5.04181
KLF8	-10.4317	20.6505	-4.96378	1.5851e-06	0.00309215	4.86818
SNAI2	-17.0626	31.4566	-4.95452	1.65308e-06	0.00309215	4.8303
RPS18	-1222.05	6873.69	-4.94545	1.7223e-06	0.00309215	4.7933
GLIS1	-24.6088	53.8306	-4.90847	2.03495e-06	0.00333951	4.64286
TDRD10	-6.08434	15.9932	-4.8893	2.21803e-06	0.00333951	4.5652
GPX8	-51.3434	111.178	-4.86739	2.44678e-06	0.00333951	4.47673
STX16	-43.8849	270.306	-4.85153	2.62642e-06	0.00333951	4.41288
NR3C1	-37.6688	138.286	-4.84488	2.70556e-06	0.00333951	4.38614
PLA2G4A	-18.4754	39.1317	-4.80796	3.18822e-06	0.00358593	4.23827
RARG	-1.98801	8.54809	-4.80236	3.26836e-06	0.00358593	4.21591
PTPRZ1	16.2704	38.6475	4.77745	3.64902e-06	0.00368559	4.11671
LOC100128178	-4.30173	9.04754	-4.76163	3.91263e-06	0.00368559	4.05392
DAB2	-81.9244	203.231	-4.76126	3.91905e-06	0.00368559	4.05244
ASRGL1	58.4413	183.592	4.71722	4.75483e-06	0.0042633	3.87849
C5	-4.18094	13.3852	-4.69867	5.15633e-06	0.0042633	3.80557
FSTL1	-731.248	1839.13	-4.69758	5.18098e-06	0.0042633	3.80128
GAS1	-207.207	310.89	-4.65561	6.21823e-06	0.00491215	3.63719
GLI2	-3.63694	9.5347	-4.58351	8.48502e-06	0.00621649	3.35793
FBXL7	-28.3855	93.9746	-4.58313	8.49893e-06	0.00621649	3.35646
ZNF385D	6.00916	12.0809	4.56992	8.99349e-06	0.0063433	3.30567
ASAP1	-2.95941	11.208	-4.53746	1.03297e-05	0.00641424	3.18133
TNC	6.27688	10.9437	4.52928	1.0695e-05	0.00641424	3.15013
EMP1	-351.404	821.825	-4.52693	1.08027e-05	0.00641424	3.14114
SYT15	-7.01676	19.762	-4.52588	1.08507e-05	0.00641424	3.13717
AFAP1	-3.32112	10.9055	-4.52588	1.08509e-05	0.00641424	3.13715
CDH11	-181.524	498.611	-4.52175	1.10428e-05	0.00641424	3.12142
FOXF2	-179.374	358.713	-4.51399	1.14126e-05	0.00643962	3.09187
EXOSC9	32.1902	186.529	4.50178	1.20182e-05	0.00659297	3.04549
CYP4Z1	-8.02114	11.1372	-4.48166	1.30845e-05	0.00698396	2.96924
SETBP1	-174.824	504.951	-4.45759	1.448e-05	0.00730645	2.87839
BCAN	-3.1265	12.008	-4.45673	1.45322e-05	0.00730645	2.87516
LY6K	-6.04	11.8978	-4.45241	1.47986e-05	0.00730645	2.85888
IL20RA	5.48789	10.9989	4.42987	1.62644e-05	0.00740789	2.77424
HIST1H3D	-8.95303	22.5648	-4.42035	1.69246e-05	0.00740789	2.73859
GPC6	-43.5042	136.894	-4.41562	1.72625e-05	0.00740789	2.72088
SAV1	-31.7519	130.763	-4.41305	1.74483e-05	0.00740789	2.71129
DHCR24	28.6752	67.6872	4.40258	1.82269e-05	0.00740789	2.67219
MS4A6A	-34.6853	72.7451	-4.40127	1.83266e-05	0.00740789	2.6673
ZNF438	-25.2251	190.446	-4.39705	1.86507e-05	0.00740789	2.6516
MUTYH	-14.4352	137.342	-4.39544	1.87762e-05	0.00740789	2.6456
FLJ44087	-16.3461	22.4404	-4.39226	1.90267e-05	0.00740789	2.63373
SEPP1	-915.588	1962.99	-4.39174	1.90679e-05	0.00740789	2.63179
RNF215	2.48712	9.09454	4.39095	1.91302e-05	0.00740789	2.62887
RSPO3	-83.6014	154.177	-4.38427	1.96688e-05	0.00746999	2.60401
CDK2	-3.22397	9.09454	-4.34476	2.31626e-05	0.00854738	2.45766
FAM38B	-16.4706	33.3224	-4.34258	2.33712e-05	0.00854738	2.44963
LOC100130938	-17.1059	34.7005	-4.31638	2.60314e-05	0.00874799	2.3532
PLB1	-4.75091	11.7007	-4.31475	2.62056e-05	0.00874799	2.34724
LOC388630	-31.3048	67.0432	-4.31118	2.65924e-05	0.00874799	2.33413
HIST1H2BH	-65.3327	159.842	-4.31053	2.66634e-05	0.00874799	2.33175
SLC9A9	-28.4918	82.062	-4.30676	2.70786e-05	0.00874799	2.31793
TRAF6	-5.39073	21.7186	-4.3049	2.72866e-05	0.00874799	2.31109
ZNF423	-5.07632	19.2148	-4.30378	2.74112e-05	0.00874799	2.30701
ITFG2	-4.72302	31.4249	-4.2975	2.81255e-05	0.00874799	2.28401
ELF1	-6.59141	20.426	-4.29162	2.88101e-05	0.00874799	2.26251
MORC3	-19.2089	129.178	-4.28978	2.90281e-05	0.00874799	2.25577
TTC12	17.2434	63.9413	4.28099	3.00883e-05	0.00874799	2.22371
ENC1	-23.3597	71.0336	-4.28043	3.01569e-05	0.00874799	2.22167
SYNPO2	-32.4307	77.1807	-4.2746	3.08827e-05	0.00874799	2.20042
HIST1H2BL	-118.343	315.908	-4.2735	3.10215e-05	0.00874799	2.19641
EGF	5.05029	8.35355	4.27333	3.10433e-05	0.00874799	2.19578
RPS27L	-282.138	1072.18	-4.27004	3.14619e-05	0.00874799	2.18381
MRPL44	-12.0578	56.9246	-4.26369	3.22863e-05	0.00874799	2.1607
HIST3H2BB	-13.593	46.7106	-4.26336	3.23297e-05	0.00874799	2.1595
ANGPT1	-79.5026	143.078	-4.26331	3.2336e-05	0.00874799	2.15932
SPOCK1	68.3709	173.031	4.25672	3.32136e-05	0.008864	2.13539
AMD1	124.579	528.695	4.25165	3.3905e-05	0.00890312	2.11699
MXRA7	31.6048	153.713	4.24907	3.42619e-05	0.00890312	2.10764
LMO7	-11.0978	23.6377	-4.24287	3.51344e-05	0.0090113	2.08517
LEMD1	4.46465	7.96885	4.23647	3.60575e-05	0.00902889	2.06201
TMEM64	-17.1745	44.3814	-4.23606	3.61174e-05	0.00902889	2.06053
TTLL12	28.6617	143.042	4.23018	3.69864e-05	0.00913055	2.03929
HIST2H2AA4	-534.394	1258.59	-4.2197	3.85863e-05	0.00940791	2.00148
FHL2	-1546.07	3724.25	-4.21114	3.99433e-05	0.00961999	1.97062
ZEB2	-47.8775	181.468	-4.19955	4.1852e-05	0.00994118	1.92895
OLFML3	-45.3671	110.66	-4.197	4.22836e-05	0.00994118	1.9198
NR2E1	21.5705	61.041	4.19045	4.34115e-05	0.010018	1.89631
HIST1H4I	-4.33519	17.9699	-4.184	4.45503e-05	0.010018	1.8732
GAS5	-125.761	478.211	-4.1838	4.45849e-05	0.010018	1.87251
FLRT2	-63.1043	163.035	-4.18101	4.50881e-05	0.010018	1.86249
LHX2	118.365	312.994	4.18068	4.51468e-05	0.010018	1.86133
PCTP	-33.5417	124.482	-4.17677	4.58599e-05	0.0100249	1.84735
SLC44A1	-55.8347	286.936	-4.1744	4.6298e-05	0.0100249	1.83887
CAMLG	50.2848	295.696	4.17224	4.67006e-05	0.0100249	1.83114
NPY1R	-15.4521	28.5	-4.1649	4.80933e-05	0.0101228	1.80493
TRIM45	-10.4465	31.8798	-4.16443	4.8182e-05	0.0101228	1.80329
GSDMB	-5.41402	18.194	-4.16035	4.89742e-05	0.0101575	1.78874
TMEM50A	-98.942	526.628	-4.15831	4.93754e-05	0.0101575	1.78147
NXPH3	6.12525	12.4014	4.15143	5.07507e-05	0.0102647	1.75697
PENK	-18.9886	24.5016	-4.14692	5.16727e-05	0.0102647	1.74091
DTNA	1.97214	5.99112	4.14588	5.18861e-05	0.0102647	1.73724
C10orf33	-5.49974	18.4699	-4.14545	5.19759e-05	0.0102647	1.7357
ARHGDIB	-512.382	1419.74	-4.139	5.33274e-05	0.0104274	1.71281
SLIT3	-70.1985	199.273	-4.13404	5.43902e-05	0.010479	1.69522
LAT	-15.2501	77.6056	-4.13283	5.46526e-05	0.010479	1.69093
RDX	-22.5458	85.5311	-4.13012	5.52455e-05	0.0104908	1.68131
KANK2	-231.195	799.799	-4.12153	5.7162e-05	0.0107513	1.65092
HEBP1	-495.495	1828.15	-4.11484	5.86986e-05	0.0108951	1.62728
LOC90246	-3.75471	9.60765	-4.10941	5.99769e-05	0.0108951	1.60808
MED28	-12.7778	82.1898	-4.10841	6.02134e-05	0.0108951	1.60458
MPP1	-92.4676	503.644	-4.10676	6.06085e-05	0.0108951	1.59875
SHE	-7.0335	15.5749	-4.10518	6.09892e-05	0.0108951	1.59317
GLT8D2	-19.2052	47.9005	-4.10145	6.18949e-05	0.0108951	1.58004
WDR67	-15.345	67.4454	-4.10063	6.20971e-05	0.0108951	1.57713
MS4A7	-88.5184	179.841	-4.09898	6.25013e-05	0.0108951	1.57135
SLC38A6	-23.8735	116.79	-4.09741	6.28911e-05	0.0108951	1.56581
C18orf10	60.4588	232.198	4.08973	6.4827e-05	0.010931	1.53881
SNAI1	-72.7647	157.646	-4.0894	6.49135e-05	0.010931	1.53762
C11orf10	-315.263	1619.81	-4.08869	6.50945e-05	0.010931	1.53514
SMAD9	-25.0777	88.1645	-4.08667	6.56161e-05	0.010931	1.52804
CRYGD	5.51672	11.4798	4.0857	6.58658e-05	0.010931	1.52465
EDN3	-124.518	218.89	-4.07251	6.93795e-05	0.0114181	1.47838
HDAC10	-2.58831	9.61202	-4.06803	7.0612e-05	0.0114892	1.4627
CD8A	-16.2903	32.8115	-4.06322	7.19576e-05	0.0114892	1.4459
FGF9	146.176	195.881	4.06038	7.2764e-05	0.0114892	1.43598
AOX1	-41.1963	78.9776	-4.05865	7.32616e-05	0.0114892	1.42991
PSMC1	83.5997	1064.34	4.05824	7.33801e-05	0.0114892	1.42847
TBX19	-2.33687	9.51585	-4.05742	7.36145e-05	0.0114892	1.42563
RHCG	18.9373	30.624	4.05649	7.38837e-05	0.0114892	1.42238
SELI	6.19745	36.2519	4.0407	7.85985e-05	0.0121269	1.36733
ID1	-1824.43	4353.02	-4.03632	7.99555e-05	0.0122406	1.35211
TRAM1	-173.469	864.659	-4.02753	8.27471e-05	0.0125116	1.32158
KCND3	7.91798	20.1664	4.02677	8.29924e-05	0.0125116	1.31894
NSUN6	-4.31373	19.247	-4.02249	8.43896e-05	0.0126258	1.30409
ZDHHC20	-12.2609	76.3381	-4.01811	8.58419e-05	0.0127466	1.28892
COL5A1	-7.06397	26.2153	-4.01378	8.73003e-05	0.0128664	1.27394
IL28RA	3.5995	12.9896	4.00719	8.95662e-05	0.0131025	1.25115
GIMAP1	-80.398	222.279	-4.00382	9.07494e-05	0.013178	1.23949
TLE2	-117.058	463.686	-4.00151	9.15639e-05	0.0131945	1.23154
PSMD3	77.9209	669.753	3.9984	9.26791e-05	0.0131945	1.22078
THSD4	-22.1096	46.4242	-3.99787	9.28674e-05	0.0131945	1.21898
AR	-29.0653	75.841	-3.99546	9.37405e-05	0.0132234	1.21066
USP25	-9.20218	41.9883	-3.98854	9.62891e-05	0.0133836	1.18682
FOXP1	-174.115	605.791	-3.98808	9.64623e-05	0.0133836	1.18522
POFUT2	-12.3745	98.3401	-3.98508	9.75858e-05	0.0133836	1.17493
ROCK1	-6.43478	40.9459	-3.98329	9.82668e-05	0.0133836	1.16875
MED27	8.33909	22.2699	3.98126	9.90404e-05	0.0133836	1.16178
ALDH3A2	15.3462	55.0541	3.98075	9.92358e-05	0.0133836	1.16003
FAM114A1	-4.00455	12.3257	-3.97975	9.962e-05	0.0133836	1.1566
CHST2	105	217.047	3.97485	0.000101526	0.0135064	1.13976
GPBP1L1	-9.75617	77.3404	-3.9732	0.000102174	0.0135064	1.13411
GNB4	-26.3694	75.5716	-3.97216	0.000102585	0.0135064	1.13053
SLC7A6OS	-14.4036	116.193	-3.96656	0.000104828	0.0135236	1.11132
S100A10	-223.608	763.726	-3.96629	0.000104937	0.0135236	1.1104
KCNA4	14.1227	17.2383	3.96416	0.000105801	0.0135236	1.10312
CIDEB	-2.28484	9.6082	-3.96293	0.000106306	0.0135236	1.09888
VIPR1	-3.66587	10.1481	-3.96217	0.000106619	0.0135236	1.09628
TEK	-72.0059	158.671	-3.96139	0.000106938	0.0135236	1.09362
SLFN11	-51.8596	135.387	-3.95896	0.000107945	0.0135236	1.08529
RASGEF1A	10.9132	28.3716	3.95836	0.000108195	0.0135236	1.08324
HSPB8	21.6301	67.4344	3.95201	0.00011087	0.0137439	1.06155
HCG4	3.4264	7.9776	3.95089	0.000111349	0.0137439	1.05772
TRIP11	-18.4148	95.5631	-3.94703	0.000113015	0.0137967	1.04454
TYROBP	-528.905	1747.51	-3.94666	0.000113174	0.0137967	1.04329
LOC400960	-14.5368	58.5536	-3.94448	0.000114128	0.0138276	1.03584
CLEC3B	-1365.86	3027.45	-3.9347	0.000118492	0.0142689	1.00252
ALDH1A2	-5.89152	14.8336	-3.93026	0.000120526	0.0144258	0.987414
HNMT	-12.1384	35.7697	-3.92736	0.000121872	0.0144991	0.977553
RECK	-33.8211	131.378	-3.92247	0.000124175	0.0146088	0.960939
PTPLAD2	-4.1936	13.7219	-3.92151	0.000124632	0.0146088	0.957682
EMX2OS	-33.8089	80.8273	-3.92018	0.000125268	0.0146088	0.95316
COL1A2	-97.0988	260.434	-3.91917	0.000125753	0.0146088	0.949737
TGFB2	31.2033	77.3825	3.91655	0.00012702	0.0146696	0.940842
CTDSP2	-131.419	638.546	-3.91187	0.00012931	0.0147452	0.924989
ANXA1	-290.885	823.634	-3.91071	0.000129882	0.0147452	0.921073
NRP1	-46.1452	132.733	-3.91065	0.000129914	0.0147452	0.920854
KIRREL2	23.8996	67.4915	3.90168	0.000134433	0.0150674	0.890518
CD99	-254.506	993.629	-3.89879	0.000135919	0.0150674	0.880767
HIST1H2BO	-43.1627	127.558	-3.89801	0.000136325	0.0150674	0.87812
C21orf45	10.6927	59.4929	3.89717	0.000136764	0.0150674	0.875269
LILRB5	-30.4687	75.5005	-3.89534	0.000137717	0.0150674	0.869114
PABPC4L	-12.7042	30.6902	-3.89338	0.000138748	0.0150674	0.862495
ADAMTSL3	-54.1942	123.864	-3.89189	0.000139538	0.0150674	0.857462
HDAC1	-50.5151	342.467	-3.89126	0.000139873	0.0150674	0.855332
FBXL12	-4.78166	27.1689	-3.89117	0.000139919	0.0150674	0.855045
FARP1	-92.5709	318.999	-3.88677	0.000142281	0.0150674	0.840197
GPC5	1.29197	3.9082	3.88608	0.000142656	0.0150674	0.837866
KIAA1274	-9.07501	27.5355	-3.88456	0.000143479	0.0150674	0.832763
PLAGL1	-19.4787	48.6063	-3.88286	0.000144411	0.0150674	0.827024
ARPP-21	-4.73426	13.8287	-3.88259	0.000144558	0.0150674	0.826119
FKBP7	-23.8827	78.3951	-3.8807	0.000145599	0.0150674	0.819763
IKBKB	-6.50766	47.0732	-3.88064	0.000145632	0.0150674	0.819556
PRSS12	-4.31526	10.224	-3.87687	0.000147731	0.0150674	0.806873
USHBP1	-3.93827	12.2415	-3.87501	0.000148773	0.0150674	0.80064
SMAD6	-11.6532	29.7005	-3.87489	0.00014884	0.0150674	0.800245
OGT	-24.8309	76.229	-3.87092	0.000151098	0.0150674	0.786898
RGS18	-20.0433	36.3541	-3.87077	0.000151185	0.0150674	0.786383
LOC100128731	-118.278	724.744	-3.86715	0.000153269	0.0150674	0.774253
PPIC	-35.4496	131.699	-3.86671	0.000153526	0.0150674	0.772768
CXCL12	-240.372	497.043	-3.86648	0.000153658	0.0150674	0.772006
TMC8	-8.1789	28.1178	-3.86626	0.000153789	0.0150674	0.771248
HEPACAM	3.40698	8.98342	3.86618	0.000153837	0.0150674	0.770975
FBXO25	-21.1988	203.364	-3.86513	0.000154449	0.0150674	0.767452
FZD5	25.6494	76.8209	3.86401	0.000155102	0.0150674	0.763717
RASL11A	-10.2094	22.4421	-3.86303	0.000155681	0.0150674	0.760415
PRDM11	-5.30682	30.0519	-3.86095	0.000156908	0.0150674	0.753456
FAM128B	324.536	2134.65	3.86023	0.000157336	0.0150674	0.751043
HIST1H3F	-1.96013	6.80328	-3.8601	0.000157413	0.0150674	0.750611
PTN	366.72	1080.02	3.85923	0.00015793	0.0150674	0.747704
SYT11	36.4145	81.6264	3.85388	0.000161154	0.0151553	0.729798
OGFRL1	-11.8124	41.2224	-3.85325	0.000161539	0.0151553	0.727682
PITX2	-204.424	386.896	-3.85186	0.000162392	0.0151553	0.723017
IRF3	-20.6434	113.844	-3.85158	0.000162562	0.0151553	0.722091
PTEN	-13.5528	91.9572	-3.8507	0.000163105	0.0151553	0.719136
OR7E24	3.25606	16.5437	3.84948	0.000163853	0.0151553	0.715083
LOC26010	-66.9325	310.851	-3.84825	0.000164616	0.0151553	0.710965
TMEM151A	10.705	41.3175	3.84544	0.000166368	0.0151553	0.701586
MRPL50	-36.0123	237.986	-3.84276	0.000168056	0.0151553	0.692646
KAZALD1	-64.2901	143.463	-3.84202	0.000168529	0.0151553	0.690155
CALR	-307.472	1264.88	-3.84168	0.000168744	0.0151553	0.68903
HIST1H2BM	-15.167	53.4934	-3.83916	0.000170356	0.0151553	0.680607
SLC10A3	-37.3788	189.08	-3.83735	0.00017152	0.0151553	0.674573
SOCS6	-3.5019	13.665	-3.8373	0.000171548	0.0151553	0.674428
CTSL2	154.162	245.654	3.83695	0.000171773	0.0151553	0.673268
SLC37A4	24.6151	89.9306	3.83679	0.00017188	0.0151553	0.672717
HIST1H2BE	-32.4961	94.9923	-3.83648	0.00017208	0.0151553	0.67169
SMO	-59.3759	233.936	-3.83558	0.000172664	0.0151553	0.668685
GRK5	-52.2971	149.54	-3.83253	0.000174657	0.0151595	0.658525
EFHC2	1.26264	4.83388	3.83234	0.000174782	0.0151595	0.657888
PEBP4	12.226	37.6798	3.83198	0.000175015	0.0151595	0.656709
CECR7	70.5487	403.034	3.82839	0.000177396	0.015254	0.644743
TMEM218	-18.5274	149.768	-3.82615	0.000178893	0.015254	0.637304
CLIC2	-7.79703	18.0978	-3.82613	0.000178909	0.015254	0.637223
RIN1	-3.43941	13.1066	-3.82531	0.000179462	0.015254	0.634495
PARVA	-32.0443	145.152	-3.8241	0.000180278	0.015254	0.630474
HIG2	268.934	461.744	3.82305	0.00018099	0.015254	0.626988
TSPAN18	-23.9708	71.7596	-3.8215	0.000182046	0.015254	0.621837
PCP4	1013.66	3761.05	3.82115	0.000182285	0.015254	0.620675
PLA2G12A	11.5755	70.3205	3.81811	0.000184376	0.0153639	0.610575
COL14A1	-7.29327	17.2987	-3.81577	0.000186	0.0154341	0.602816
CDK6	-11.0974	30.4891	-3.81455	0.000186853	0.01544	0.598763
SNED1	-17.4787	53.5587	-3.81069	0.000189569	0.0155992	0.585991
ONECUT1	51.4554	62.7891	3.8063	0.000192711	0.0157919	0.571442
ABCB1	-5.33965	18.7519	-3.80253	0.000195444	0.0159328	0.558982
SYT2	1.49042	4.61803	3.80095	0.000196608	0.0159328	0.553725
SULF2	-434.12	1850.77	-3.80061	0.000196851	0.0159328	0.552633
CACHD1	-1.90413	7.21038	-3.79507	0.000200972	0.0162	0.534302
RASSF4	122.114	607.575	3.79116	0.000203924	0.0162947	0.521404
GPM6A	173.223	403.575	3.79056	0.00020438	0.0162947	0.519427
IL11RA	-75.9978	307.782	-3.78962	0.000205096	0.0162947	0.516333
TEAD1	-29.3565	144.634	-3.78916	0.000205448	0.0162947	0.514817
ARHGAP25	-11.3786	34.9811	-3.78808	0.000206276	0.016295	0.511256
PTRF	-869.004	2581.24	-3.78637	0.000207597	0.016334	0.50561
C14orf43	-5.14346	40.8555	-3.78331	0.000209979	0.0163908	0.49552
KPNB1	114.059	939.627	3.78318	0.000210079	0.0163908	0.495097
HRSP12	22.7136	82.2355	3.78225	0.000210808	0.0163908	0.492033
CISD1	30.9277	147.78	3.77981	0.000212731	0.0164754	0.484003
ALPL	-5.68598	19.3437	-3.7737	0.000217617	0.016788	0.463921
LYZL1	-1.36013	5.58142	-3.77238	0.000218691	0.0168052	0.45957
ENTPD1	-3.01265	9.74344	-3.76844	0.000221915	0.0169832	0.44663
IMPA1	21.7238	121.04	3.76433	0.000225323	0.0169832	0.433155
PHF10	-65.1787	273.589	-3.76396	0.000225636	0.0169832	0.43193
NANOS1	21.0997	69.1284	3.76395	0.00022564	0.0169832	0.431913
STAC	2.17322	5.48443	3.7636	0.000225934	0.0169832	0.430762
NFYB	-13.966	100.598	-3.76333	0.000226167	0.0169832	0.429851
CASP1	-43.0848	115.285	-3.75806	0.000230628	0.0172526	0.412585
MIF	1933.33	9274.77	3.75447	0.000233712	0.0173691	0.400846
TMEM100	-14.1165	28.6525	-3.7542	0.000233946	0.0173691	0.399961
KCNJ16	4.58105	6.87814	3.75315	0.00023486	0.0173717	0.396514
RGS16	242.731	774.367	3.75131	0.00023646	0.0173922	0.390514
PLEKHM3	22.818	75.2821	3.75081	0.000236898	0.0173922	0.388878
KCNAB3	3.48581	9.61639	3.74976	0.000237825	0.0173933	0.385426
CBWD5	21.5722	112.319	3.74879	0.000238675	0.0173933	0.382274
SERPINB9	-10.588	34.3069	-3.74442	0.000242565	0.0176119	0.367987
SLC2A1	405.498	1340.95	3.74298	0.000243858	0.0176408	0.363292
HSPB1	-781.192	2532.64	-3.74152	0.000245175	0.0176714	0.358532
BTNL9	-7.70559	16.9328	-3.73838	0.000248033	0.0177958	0.348292
PDE2A	-156.406	430.038	-3.73765	0.000248704	0.0177958	0.345908
HERPUD1	-1627.04	4892.16	-3.73662	0.000249655	0.0177994	0.342536
NKTR	-24.3561	168.061	-3.72989	0.000255923	0.0180904	0.320632
SFTPC	-9.27406	26.4907	-3.72976	0.000256049	0.0180904	0.320195
FMNL2	-24.0997	74.7995	-3.7293	0.000256484	0.0180904	0.318697
LOC642076	-322.137	1739.18	-3.72549	0.000260104	0.0181961	0.306321
EXOC3L	-5.61977	16.8224	-3.72501	0.000260567	0.0181961	0.304748
MGC70863	-138.638	1594.73	-3.72482	0.000260747	0.0181961	0.304138
LOC343515	21.8208	133.874	3.72307	0.000262428	0.0182489	0.298465
HOMER1	26.8205	117.602	3.7221	0.000263365	0.0182498	0.295318
TPST2	-35.305	120.14	-3.72083	0.000264603	0.0182536	0.291175
NR2F2	-257.244	795.189	-3.72015	0.000265268	0.0182536	0.28896
C1orf54	-263.343	1045.85	-3.71848	0.000266897	0.0183019	0.283553
SCG5	167.643	306.272	3.71673	0.000268622	0.0183564	0.277867
SLC38A2	-83.5977	290.378	-3.71402	0.000271304	0.0184005	0.269095
MXRA5	-21.0725	34.1016	-3.71342	0.000271908	0.0184005	0.267131
CORO1C	-8.68409	37.976	-3.7124	0.000272932	0.0184005	0.263813
ZC3HAV1	-9.38352	36.5432	-3.71233	0.000272993	0.0184005	0.263614
CACNG6	1.39017	4.5694	3.71104	0.000274296	0.0184254	0.259412
OSTC	-38.4823	176.055	-3.70986	0.000275482	0.0184424	0.255602
SYNM	68.3737	223.023	3.70552	0.000279902	0.0186749	0.241552
DNAJC18	7.45942	25.9945	3.70366	0.000281814	0.0187392	0.235542
LRRN2	40.7896	135.374	3.70127	0.000284302	0.0187859	0.227785
EFS	-75.8816	429.03	-3.70115	0.000284418	0.0187859	0.227425
ANO6	-32.9028	110.1	-3.69886	0.000286817	0.0188621	0.220014
PDE5A	-2.8212	8.88033	-3.69761	0.000288135	0.0188621	0.215965
VAV2	-3.07669	15.6079	-3.69732	0.000288438	0.0188621	0.215039
LOC157740	1.44635	9.43607	3.69491	0.000290997	0.0189667	0.207245
LHX6	-8.84334	23.3831	-3.69264	0.000293418	0.0190615	0.199935
SCRG1	78.522	113.736	3.68846	0.000297937	0.0192917	0.186448
ABHD12	25.2676	79.5205	3.6866	0.000299975	0.0192983	0.180436
DEAF1	26.4123	174.883	3.68612	0.000300497	0.0192983	0.178902
MLPH	-160.821	432.29	-3.68424	0.000302561	0.0192983	0.172861
RB1	-20.8077	172.874	-3.68354	0.000303341	0.0192983	0.170592
SCN2A	4.70972	8.04153	3.68269	0.00030428	0.0192983	0.167864
IGF2AS	-8.62633	24.9934	-3.68196	0.000305097	0.0192983	0.165499
EGFL8	-42.6829	155.896	-3.68147	0.000305636	0.0192983	0.163943
AFG3L2	9.91011	36.9645	3.68128	0.000305857	0.0192983	0.163304
ARHGAP20	-12.6213	32.965	-3.67649	0.000311236	0.0195069	0.147927
INTS3	-6.75468	42.8355	-3.67603	0.000311768	0.0195069	0.146422
PARS2	7.19886	44.024	3.67427	0.000313774	0.0195069	0.140764
SLC36A4	14.6918	48.2377	3.67406	0.000314014	0.0195069	0.14009
FCGRT	-755.444	2498.75	-3.67398	0.000314101	0.0195069	0.139845
ARMCX6	-30.6023	199.41	-3.67165	0.000316774	0.0195502	0.132375
LRRC37A4	6.02621	19.7727	3.67081	0.000317751	0.0195502	0.129659
JAKMIP3	2.23377	7.67268	3.67079	0.000317768	0.0195502	0.12961
FAM82A1	-10.0897	37.423	-3.66501	0.000324531	0.0198557	0.111043
GIMAP2	-8.8598	25.7836	-3.66476	0.000324818	0.0198557	0.110262
CALHM2	-30.0377	89.6328	-3.66397	0.000325751	0.0198557	0.107734
FLI1	-47.186	134.7	-3.66252	0.000327471	0.019874	0.103091
TPM1	-92.8755	436.434	-3.66203	0.000328064	0.019874	0.101497
FAM101B	-72.3006	216.954	-3.65929	0.000331342	0.0200112	0.0927299
OSTCL	-8.02428	33.1139	-3.6574	0.000333628	0.0200879	0.0866691
SCGB1D1	16.4482	24.1126	3.65476	0.00033684	0.0200962	0.0782238
MMD	-43.6663	158.06	-3.65382	0.000337981	0.0200962	0.0752425
TYR	-304.575	762.288	-3.65341	0.000338493	0.0200962	0.0739098
COX6B2	-1.56142	7.25874	-3.65146	0.000340895	0.0200962	0.0676769
TBX18	-5.39167	15.9738	-3.65076	0.000341755	0.0200962	0.0654567
SLC7A4	-7.27528	24.9448	-3.65067	0.000341866	0.0200962	0.0651706
TFAP2E	2.47004	7.21749	3.65055	0.000342022	0.0200962	0.0647673
SLC27A6	8.81982	12.4525	3.65046	0.00034213	0.0200962	0.0644904
KATNAL2	-1.29884	6.43142	-3.64953	0.000343286	0.0200962	0.061518
SSB	-76.2328	755.264	-3.649	0.000343942	0.0200962	0.059834
CDKN2B	1.33709	5.5765	3.64697	0.000346485	0.0201851	0.0533418
HIST2H4B	-7.27732	29.4858	-3.645	0.000348972	0.0202701	0.047041
DKK2	-4.3284	11.5098	-3.6434	0.000350995	0.0203008	0.041948
CABLES1	-156.925	505.07	-3.64104	0.00035401	0.0203008	0.0344109
GABPB2	-6.08056	23.2224	-3.64079	0.000354323	0.0203008	0.0336322
BTN2A3	-3.35444	13.4689	-3.63974	0.000355678	0.0203008	0.0302684
ZNF92	28.3182	126.676	3.63953	0.000355939	0.0203008	0.0296215
TIAM2	39.2651	161.371	3.63916	0.000356426	0.0203008	0.0284167
ZNF366	-3.8594	11.7169	-3.63895	0.000356695	0.0203008	0.0277537
AGPAT5	9.13306	41.9639	3.63656	0.00035979	0.0204046	0.0201426
ACAT2	84.5349	307.539	3.63595	0.000360586	0.0204046	0.0181941
EYA1	-17.9815	41.6995	-3.63165	0.000366232	0.0206185	0.00450816
QDPR	53.2595	131.17	3.6304	0.000367887	0.0206185	0.000538116
FAM26E	-1.71792	5.38716	-3.63012	0.000368255	0.0206185	-0.00034447
EBF1	-70.3325	228.28	-3.6299	0.000368542	0.0206185	-0.00103083
NCK1	-16.8057	80.453	-3.62359	0.00037703	0.0210338	-0.0210845
AMBRA1	30.932	295.423	3.62033	0.000381489	0.0212226	-0.0314382
CD99L2	361.378	960.922	3.61542	0.000388297	0.0213327	-0.0470113
SVIL	-11.0991	39.9257	-3.61509	0.000388758	0.0213327	-0.0480566
BCL10	-8.62855	42.6724	-3.61505	0.000388807	0.0213327	-0.0481689
ZNF425	5.52989	20.465	3.61448	0.000389605	0.0213327	-0.0499725
NRCAM	46.6611	69.3366	3.61386	0.000390481	0.0213327	-0.0519494
HSPA1A	-906.429	1320.66	-3.61361	0.000390826	0.0213327	-0.0527278
GLYATL1	1.96458	5.30055	3.61347	0.000391029	0.0213327	-0.0531859
NUDT5	-40.9828	267.134	-3.61039	0.000395379	0.0215106	-0.0629249
RAB32	-32.1565	107.338	-3.60889	0.000397523	0.0215678	-0.0676841
LOC728763	-13.5927	30.2869	-3.60806	0.000398704	0.0215726	-0.0702965
ZNF653	4.67736	19.3497	3.60679	0.000400533	0.0216124	-0.0743244
NFKBIB	10.7568	44.0652	3.6055	0.000402394	0.0216536	-0.0784052
LOC391126	-212.871	1543.91	-3.6036	0.000405143	0.0217423	-0.0843973
C1S	-819.97	2477.32	-3.5952	0.000417538	0.022079	-0.110918
GOSR1	13.4533	70.7885	3.5952	0.000417543	0.022079	-0.110928
SILV	-3179.93	8820.56	-3.59496	0.000417899	0.022079	-0.111677
OLFML2B	-6.46829	22.3046	-3.5943	0.000418894	0.022079	-0.11377
ZBTB8	-8.20774	39.8585	-3.59347	0.000420134	0.022079	-0.116372
ARL6IP1	320.959	1351.05	3.59345	0.000420167	0.022079	-0.116441
MDK	-135.676	359.975	-3.59274	0.000421236	0.022079	-0.118677
EFEMP1	-2533.27	7343.74	-3.59262	0.000421418	0.022079	-0.119057
SLC7A11	1.58034	5.56812	3.59222	0.000422028	0.022079	-0.120329
GRIK3	6.61612	18.9801	3.59169	0.000422835	0.022079	-0.122011
NBL1	-24.2316	62.6776	-3.59111	0.000423714	0.022079	-0.123838
MFSD4	21.0966	32.2046	3.58794	0.000428546	0.0222299	-0.133813
C21orf34	-33.3816	99.6787	-3.58773	0.000428862	0.0222299	-0.134461
CASP7	-22.9109	92.9541	-3.58643	0.000430868	0.0222754	-0.138567
IQCA1	12.4689	42.3525	3.58458	0.000433719	0.0223441	-0.144368
TFAP2A	-5.86778	22.088	-3.58411	0.000434458	0.0223441	-0.145866
LOC253264	-2.69213	7.19563	-3.58264	0.00043674	0.0224031	-0.150473
ALDOA	500.699	2894.51	3.58174	0.000438148	0.0224171	-0.153305
SMAP1	7.15364	27.25	3.5788	0.000442783	0.0225645	-0.16256
LOC646090	3.98606	8.87268	3.57846	0.000443315	0.0225645	-0.163616
DHRS13	24.9954	78.2525	3.57734	0.000445099	0.0225971	-0.167148
ARRDC4	-17.0072	61.8973	-3.57613	0.000447018	0.0226363	-0.170931
MYADM	-26.3191	106.862	-3.57392	0.000450566	0.0226929	-0.177884
LTK	-3.3436	7.61311	-3.57388	0.000450628	0.0226929	-0.178004
RAP2B	-3.55897	15.2098	-3.57263	0.000452645	0.0226929	-0.181933
PMP22	-595.325	2103.56	-3.57171	0.000454127	0.0226929	-0.184806
TCTN2	1.74419	6.34863	3.57117	0.000455004	0.0226929	-0.186502
RAP2A	-12.06	60.5109	-3.57115	0.000455029	0.0226929	-0.186552
RTDR1	4.79053	16.8869	3.56842	0.000459488	0.022832	-0.195125
ANKH	17.9889	61.3608	3.56802	0.000460131	0.022832	-0.196355
ASPH	39.3819	184.766	3.56707	0.000461705	0.0228527	-0.199357
PLEKHA7	2.82986	15.1423	3.56526	0.000464691	0.0229429	-0.205024
GRASP	-464.443	1144.15	-3.56348	0.000467632	0.0229808	-0.210571
RAB33A	61.6115	137.885	3.56339	0.000467785	0.0229808	-0.210858
ANXA5	-320.971	1758.17	-3.56254	0.000469211	0.0229937	-0.213534
DNAJC13	-7.512	59.406	-3.55922	0.00047478	0.0231383	-0.223905
C17orf55	-5.54217	18.8309	-3.55841	0.000476156	0.0231383	-0.226449
RXRA	-34.4172	189.943	-3.55828	0.000476381	0.0231383	-0.226864
RTTN	-2.15283	11.5995	-3.55768	0.000477386	0.0231383	-0.228717
MLYCD	19.9526	113.301	3.55517	0.000481669	0.0231383	-0.236567
TNNI3	2.72547	6.49781	3.55495	0.000482054	0.0231383	-0.237269
ZSCAN16	5.9137	22.7126	3.55484	0.000482243	0.0231383	-0.237614
ABHD12B	11.0263	24.224	3.55292	0.000485528	0.0231383	-0.243581
CXADR	2.35363	8.18925	3.55202	0.000487089	0.0231383	-0.246402
MEST	-23.3661	73.2678	-3.55155	0.000487902	0.0231383	-0.247867
HIST1H2AC	-11.6087	24.385	-3.5502	0.000490243	0.0231383	-0.252072
MICAL1	-33.3895	167.353	-3.55016	0.00049031	0.0231383	-0.252192
ECSM2	-41.3151	110.043	-3.54984	0.000490872	0.0231383	-0.2532
MARK4	7.07837	34.7467	3.54977	0.000491003	0.0231383	-0.253433
HSPA2	-28.376	109.943	-3.54904	0.000492277	0.0231383	-0.255712
ZNF276	-17.3058	105.18	-3.54902	0.000492312	0.0231383	-0.255773
LECT1	17.7701	37.4022	3.54808	0.000493948	0.0231383	-0.258688
FAM111A	-78.3314	322.777	-3.54705	0.000495755	0.0231383	-0.261898
BTNL3	-4.2906	6.30219	-3.54626	0.000497145	0.0231383	-0.264358
HIST1H2BN	-9.06818	30.2249	-3.54569	0.000498158	0.0231383	-0.266146
KIAA0323	-14.0349	93.1232	-3.54522	0.000498996	0.0231383	-0.267622
ATPAF1	8.22626	34.3284	3.54383	0.000501447	0.0231383	-0.271928
FOXP2	-6.00555	27.5062	-3.54322	0.000502535	0.0231383	-0.273831
LRP12	10.7814	46.6855	3.542	0.000504726	0.0231383	-0.277654
FLT4	-1.3373	6.42623	-3.54185	0.000504979	0.0231383	-0.278093
SLAIN1	21.9968	39.7623	3.5414	0.000505798	0.0231383	-0.279518
KRT40	2.24201	4.53661	3.54114	0.000506255	0.0231383	-0.280311
CTGF	-148.922	320.018	-3.54105	0.000506418	0.0231383	-0.280593
NETO1	3.59494	7.64918	3.54065	0.00050714	0.0231383	-0.281846
CAPN2	-244.526	1368.14	-3.54055	0.000507311	0.0231383	-0.282141
ASB8	12.5659	33.8142	3.53832	0.000511339	0.0232184	-0.289088
LOC100131096	-2.42554	7.67322	-3.53828	0.000511418	0.0232184	-0.289224
COMP	10.258	30.0809	3.53732	0.00051315	0.0232436	-0.292194
PGM2	53.3966	144.495	3.53555	0.000516385	0.0233366	-0.297714
CLU	1940.01	7930.06	3.53436	0.000518557	0.0233516	-0.301401
FBLN1	-832.735	2370.13	-3.53374	0.000519695	0.0233516	-0.303325
LOC152217	65.5193	507.629	3.53343	0.000520265	0.0233516	-0.304288
SLC16A9	-5.21648	17.5443	-3.53073	0.000525263	0.0235225	-0.312685
FAM59A	32.6789	81.5514	3.52991	0.000526779	0.023537	-0.315216
RBMS3	-83.0791	258.245	-3.52885	0.000528764	0.0235724	-0.318519
LEPR	-58.0681	137.922	-3.52743	0.000531421	0.0236375	-0.322921
WIF1	277.124	386.826	3.52636	0.000533443	0.0236741	-0.326256
LOC284600	-1.20807	4.59672	-3.52494	0.000536125	0.0237398	-0.33066
C22orf41	19.5574	36.4596	3.52307	0.000539673	0.0238434	-0.33645
CDH20	2.31989	6.04863	3.52205	0.000541612	0.0238757	-0.3396
GATM	-29.4147	107.644	-3.51878	0.000547888	0.0240723	-0.349715
GPR158	54.1466	77.0339	3.51846	0.000548509	0.0240723	-0.350709
PTPRG	-5.22728	19.2995	-3.51718	0.000551005	0.0241282	-0.354694
HIST3H2A	-115.343	434.367	-3.51127	0.000562593	0.0245141	-0.372962
FEM1B	-5.18882	19.3689	-3.51091	0.000563306	0.0245141	-0.374074
PEBP1	1358.02	8254.56	3.51045	0.000564217	0.0245141	-0.375493
COL22A1	3.01425	6.7	3.51016	0.000564784	0.0245141	-0.376373
VAT1	-191.7	661.458	-3.50601	0.000573104	0.0248207	-0.389207
RBX1	70.8678	432.469	3.50462	0.000575915	0.0248878	-0.393501
LOC441108	-2.32815	9.3806	-3.50249	0.000580231	0.0249495	-0.400052
CD302	-41.8038	132.75	-3.50215	0.000580922	0.0249495	-0.401096
CPA6	2.26348	5.54208	3.50094	0.00058341	0.0249495	-0.404847
PRKY	-2.56603	10.5497	-3.5009	0.000583481	0.0249495	-0.404953
FNDC3A	-27.1884	182.871	-3.50076	0.000583776	0.0249495	-0.405397
TRO	-42.7386	206.766	-3.49978	0.00058578	0.0249495	-0.408403
C10orf116	-630.567	2493.24	-3.49908	0.000587221	0.0249495	-0.410558
GFAP	496.719	671.366	3.49897	0.000587449	0.0249495	-0.4109
PCOLCE	-127.909	385.947	-3.4976	0.000590292	0.0249559	-0.415135
SLC13A5	3.21378	7.69563	3.49755	0.000590388	0.0249559	-0.415277
COPB2	-108.305	919.215	-3.49707	0.000591389	0.0249559	-0.416765
SLC40A1	-57.1458	212.927	-3.49475	0.000596214	0.0251058	-0.423892
ACTR1A	22.7951	201.634	3.49299	0.000599923	0.0252082	-0.429332
GRAP	-2.1226	9.26667	-3.4888	0.000608781	0.0255262	-0.442189
LOC283174	16.4821	39.1995	3.48608	0.00061463	0.0257168	-0.450573
VCX2	5.92985	14.1732	3.48483	0.000617308	0.025734	-0.454387
LOC400456	-5.0736	13.965	-3.48425	0.000618564	0.025734	-0.456169
HNRNPUL2	4.48898	23.9514	3.48385	0.000619441	0.025734	-0.457412
ZC3HAV1L	-7.78688	31.2724	-3.48341	0.000620401	0.025734	-0.45877
VAMP4	-2.18718	14.7191	-3.48261	0.000622123	0.025734	-0.4612
C7orf58	-8.49929	24.9781	-3.48228	0.000622858	0.025734	-0.462236
PLSCR3	-135.406	658.25	-3.48088	0.000625914	0.0258062	-0.466527
TTC28	-7.19794	44.1164	-3.47931	0.000629347	0.0258937	-0.471323
TSPAN12	-8.54476	23.1574	-3.47802	0.000632187	0.0259004	-0.475271
LSS	37.0886	171.38	3.47736	0.000633665	0.0259004	-0.477318
ZIM2	5.07129	12.0508	3.47723	0.000633947	0.0259004	-0.477708
PDGFRA	-46.9978	151.373	-3.47686	0.000634756	0.0259004	-0.478826
CTNND2	54.0765	214.542	3.47535	0.000638135	0.0259846	-0.48348
MYCT1	-9.62962	29.9601	-3.4738	0.000641592	0.0260259	-0.488217
WBP5	-57.2448	246.191	-3.47371	0.000641785	0.0260259	-0.48848
TMEM38A	27.6283	95.4016	3.47084	0.000648263	0.0261896	-0.497284
SAMD9	-4.01964	14.6585	-3.47074	0.000648474	0.0261896	-0.49757
FAM181A	6.64175	12.3956	3.46876	0.000652967	0.0263172	-0.503621
PILRB	-117.027	694.635	-3.46765	0.000655504	0.0263657	-0.50702
SETDB2	-27.7538	156.794	-3.46315	0.000665865	0.0265	-0.520764
MEGF10	3.97628	12.179	3.4629	0.000666456	0.0265	-0.521541
ADCY7	-5.08619	16.5579	-3.4626	0.000667148	0.0265	-0.522451
SCGB1D2	8.59289	13.5858	3.46239	0.000667645	0.0265	-0.523103
RPL23A	-464.365	4852.95	-3.46136	0.000670048	0.0265	-0.526252
SGCD	-7.53573	26.4206	-3.46108	0.000670693	0.0265	-0.527094
ANO3	2.30659	4.95082	3.46047	0.000672113	0.0265	-0.528948
VCX3A	13.411	28.7847	3.46014	0.000672889	0.0265	-0.529959
DEPDC7	-5.30628	14.2306	-3.45922	0.00067505	0.0265	-0.532768
LRP5	-3.99331	19.3077	-3.45916	0.000675194	0.0265	-0.532955
MLANA	-387.296	982.224	-3.45839	0.000677014	0.0265	-0.535314
FAM47E	6.75583	18.6923	3.45793	0.000678084	0.0265	-0.536697
PTPRR	2.4887	7.94536	3.45764	0.000678775	0.0265	-0.53759
LIMK1	5.59597	23.8311	3.4574	0.000679332	0.0265	-0.538309
GPC4	-12.523	38.3683	-3.45592	0.000682858	0.0265	-0.542844
TNIK	7.0255	16.1153	3.45581	0.00068311	0.0265	-0.543168
ADAMTSL1	-8.48502	26.1705	-3.45553	0.000683779	0.0265	-0.544025
RAB7B	-6.75617	20.3836	-3.45519	0.000684586	0.0265	-0.545059
MAML1	-13.3655	136.279	-3.4551	0.000684795	0.0265	-0.545326
FOXD2	-51.536	149.05	-3.45473	0.000685681	0.0265	-0.546458
RAB11FIP4	27.6593	54.4141	3.45262	0.000690733	0.0266116	-0.55289
EBP	76.7697	480.478	3.45208	0.000692025	0.0266116	-0.554527
LDHAL3	4.24461	10.541	3.45112	0.000694335	0.0266116	-0.557447
CTNNB1	-35.7659	210.699	-3.45108	0.000694446	0.0266116	-0.557586
CASP10	-3.4028	11.9763	-3.45072	0.000695305	0.0266116	-0.558669
MAF	-22.5276	86.4519	-3.44967	0.000697857	0.0266576	-0.561878
DOK7	11.6733	32.494	3.44848	0.000700731	0.0267069	-0.565478
MAN1A1	-3.22965	11.2473	-3.44796	0.000702002	0.0267069	-0.567065
F13A1	-450.818	1077.02	-3.44747	0.000703205	0.0267069	-0.568565
TM7SF2	70.3344	352.838	3.44522	0.000708723	0.0268621	-0.575411
MGAT4A	-19.3445	66.1612	-3.44469	0.000710011	0.0268621	-0.577001
IFNGR1	-136.198	751.66	-3.44281	0.000714663	0.0269864	-0.58272
ASPRV1	-14.7011	77.3399	-3.44113	0.000718851	0.0270256	-0.587837
HINT1	425.078	3011.81	3.44093	0.000719346	0.0270256	-0.58844
PPP4R4	3.42767	8.53962	3.4404	0.000720671	0.0270256	-0.590051
LOC391282	-24.2079	196.055	-3.43962	0.000722611	0.0270256	-0.592405
MYLK	-159.867	611.221	-3.4391	0.00072393	0.0270256	-0.594002
TRAPPC4	78.6238	501.936	3.43829	0.000725954	0.0270256	-0.596447
NUCKS1	50.8427	313.829	3.4381	0.000726444	0.0270256	-0.597038
IL2RB	-6.11812	13.5842	-3.43696	0.000729306	0.0270256	-0.60048
USP48	-12.5937	147.741	-3.43692	0.00072942	0.0270256	-0.600618
LOC100133039	-5.85682	25.1164	-3.43672	0.000729902	0.0270256	-0.601196
PRRX2	-109.821	329.583	-3.43639	0.000730756	0.0270256	-0.602219
MRPL53	56.3463	619.166	3.43575	0.00073238	0.0270351	-0.604162
IL1R1	-8.86798	24.9833	-3.43351	0.00073808	0.0271035	-0.610951
ZW10	7.06581	27.2749	3.43339	0.00073838	0.0271035	-0.611306
S100A1	5.36249	20.1929	3.43301	0.000739345	0.0271035	-0.61245
FXR1	-19.4572	135.497	-3.43278	0.000739938	0.0271035	-0.613152
CCL5	-23.4715	54.071	-3.43233	0.000741095	0.0271035	-0.61452
SERTAD3	-2.65926	10.2809	-3.43062	0.000745487	0.027196	-0.619692
RPAIN	22.5907	192.068	3.42912	0.000749375	0.027196	-0.624245
ITPKB	-45.1358	155.397	-3.42896	0.000749792	0.027196	-0.624733
TOX2	-44.7097	267.537	-3.42875	0.000750321	0.027196	-0.625349
FAM135B	12.5868	22.2779	3.42868	0.000750509	0.027196	-0.625569
SNX6	-38.7475	214.558	-3.42772	0.000752995	0.0272192	-0.628464
APC	1.44682	6.10847	3.42737	0.000753906	0.0272192	-0.629522
UBE4B	18.9738	159.491	3.42501	0.000760088	0.027344	-0.636669
C18orf56	3.91575	8.24754	3.425	0.000760133	0.027344	-0.636721
ABCD2	1.09642	3.47486	3.42409	0.000762522	0.0273801	-0.639468
HIST1H2AD	-259.229	716.36	-3.42278	0.000765976	0.0274542	-0.643422
HIST1H2AE	-19.5536	90.6333	-3.41985	0.000773761	0.0276586	-0.652273
DPP8	18.0149	185.135	3.41958	0.000774481	0.0276586	-0.653086
KCNA1	1.13793	3.62596	3.41844	0.000777534	0.0276729	-0.656529
FUNDC1	24.0738	104.581	3.41824	0.000778065	0.0276729	-0.657126
LOC729768	-14.6502	67.7754	-3.41786	0.000779085	0.0276729	-0.658272
MPZL1	-24.1523	98.2284	-3.41703	0.000781336	0.0276732	-0.660797
ZC3H11A	-37.3137	381.549	-3.41655	0.000782607	0.0276732	-0.662219
LOC648740	1.11081	4.65847	3.41561	0.000785157	0.0276732	-0.665065
AFAP1L2	-7.20618	28.2716	-3.41552	0.000785393	0.0276732	-0.665328
PTGDR	-8.93121	19.0443	-3.41526	0.000786099	0.0276732	-0.666114
GMFG	-275.437	863.016	-3.41451	0.000788141	0.0276753	-0.668384
PPFIBP1	-5.51093	26.9232	-3.41404	0.000789425	0.0276753	-0.669808
AK3L1	103.345	285.007	3.41356	0.00079073	0.0276753	-0.671254
VCX	10.486	22.9765	3.41318	0.000791762	0.0276753	-0.672395
PRRT3	26.8118	109.715	3.41146	0.000796484	0.0277743	-0.677596
MRCL3	-835.77	3211.1	-3.41112	0.000797409	0.0277743	-0.678612
LOC729798	-278.748	2593.83	-3.40853	0.000804537	0.0279732	-0.686396
DOCK1	-26.3186	100.404	-3.40737	0.00080777	0.0280098	-0.689904
CASP9	-11.6131	85.056	-3.40651	0.000810172	0.0280098	-0.692501
HERC4	-4.72119	24.9843	-3.40625	0.000810897	0.0280098	-0.693284
NEBL	7.47048	18.9787	3.40612	0.00081126	0.0280098	-0.693675
CRYM	345.078	427.905	3.40477	0.000815017	0.0280721	-0.697717
WWC3	-89.0741	365.472	-3.40419	0.000816664	0.0280721	-0.699482
RPL26	-616.9	6042.65	-3.40395	0.000817331	0.0280721	-0.700195
CYBRD1	-53.9968	189.633	-3.40275	0.000820704	0.0281027	-0.703798
C12orf69	-3.91594	9.49781	-3.40262	0.000821067	0.0281027	-0.704184
SP140L	-1.78589	6.57668	-3.40147	0.00082434	0.028154	-0.707663
ENPEP	-3.12605	6.20219	-3.40074	0.000826397	0.028154	-0.709843
RNF182	24.0227	35.0344	3.40058	0.000826843	0.028154	-0.710314
TNXB	-66.9584	229.082	-3.40002	0.000828443	0.0281564	-0.712006
C1orf170	10.0268	16.4626	3.39956	0.000829764	0.0281564	-0.713399
RAB11FIP5	34.3414	210.123	3.39835	0.00083322	0.0282239	-0.717033
DKFZP434P211	-6.07929	13.3202	-3.39786	0.000834613	0.0282239	-0.718494
TRAPPC5	83.9147	819.62	3.39614	0.00083955	0.0283035	-0.723651
RPL37	-451.429	2820.44	-3.39586	0.000840356	0.0283035	-0.724489
ZDHHC13	7.82646	22.3538	3.39525	0.000842122	0.0283035	-0.726325
KIF13A	-1.94917	8.19836	-3.39505	0.000842699	0.0283035	-0.726924
ATOH8	-26.6788	110.934	-3.39133	0.00085352	0.0285614	-0.738079
ELF4	-16.1349	56.4473	-3.39116	0.000854038	0.0285614	-0.738609
LOC284120	108.57	132.203	3.39093	0.000854716	0.0285614	-0.739303
LOC388796	-11.4018	67.2193	-3.38983	0.000857949	0.0285845	-0.742604
C5orf46	2.47169	5.4388	3.38938	0.000859246	0.0285845	-0.743924
SYTL5	-1.6802	5.64481	-3.38862	0.000861494	0.0285845	-0.746207
S1PR4	-41.9362	114.036	-3.38817	0.000862844	0.0285845	-0.747576
C14orf1	5.81669	26.3003	3.38802	0.000863273	0.0285845	-0.748011
LOC100128108	-11.3331	39.1372	-3.38774	0.000864092	0.0285845	-0.748839
S100A11	-40.8808	147.882	-3.3856	0.000870453	0.0287299	-0.75525
RGS9	-8.4525	32.8246	-3.38529	0.000871398	0.0287299	-0.756198
C12orf53	11.4566	34.1866	3.38402	0.000875191	0.0288069	-0.759995
ZNF195	4.67299	31.7781	3.38163	0.000882364	0.028944	-0.767129
RGS7	3.22161	7.50765	3.38134	0.000883249	0.028944	-0.768005
GOT1	159.262	315.295	3.38117	0.000883753	0.028944	-0.768503
PCDH8	22.7584	31.7213	3.38056	0.000885615	0.028957	-0.770342
PROCR	-125.655	358.119	-3.3792	0.00088973	0.0290434	-0.774393
LOC285908	-4.26849	20.5279	-3.37715	0.000896001	0.0291999	-0.780531
GZMK	-14.255	34.4033	-3.37644	0.000898182	0.029206	-0.782655
CRHBP	-15.5349	15.5514	-3.37612	0.000899147	0.029206	-0.783593
FLJ22662	-56.0724	194.188	-3.37517	0.000902076	0.0292138	-0.786435
FOXC1	-924.591	2969.35	-3.37509	0.000902345	0.0292138	-0.786695
RANBP10	-20.858	169.388	-3.37369	0.000906646	0.029305	-0.790849
ANGPTL2	-14.9185	47.9276	-3.37271	0.000909691	0.0293554	-0.793779
SLC25A37	-13.8174	58.9163	-3.37101	0.00091501	0.0294499	-0.798872
ONECUT2	30.4406	44.7423	3.37082	0.000915602	0.0294499	-0.799437
PPARG	-5.09773	17.1514	-3.3699	0.000918455	0.0294936	-0.802154
HECW1	1.80129	4.40328	3.36925	0.000920506	0.0295115	-0.804103
LATS2	-42.9865	155.237	-3.36659	0.000928908	0.0297326	-0.81204
PACRG	3.78215	11.177	3.36585	0.000931253	0.0297594	-0.814242
PLP1	-28.5369	68.1721	-3.36349	0.000938768	0.0299511	-0.821262
FLJ11235	5.14255	41.5208	3.36291	0.000940638	0.0299623	-0.822999
GPR37	33.1339	53.8484	3.36204	0.000943421	0.0300026	-0.82558
GLUL	260.293	808.432	3.36122	0.000946074	0.0300109	-0.828032
SCARA5	-270.166	709.225	-3.36095	0.000946941	0.0300109	-0.828832
L1TD1	-5.2901	10.2765	-3.36054	0.00094824	0.0300109	-0.830029
KCTD7	1.76772	6.54153	3.36	0.000949988	0.0300181	-0.831637
FGD6	-3.54149	15.3532	-3.3566	0.000961075	0.0302346	-0.841769
HIST1H2AG	-73.1445	327.84	-3.35652	0.000961324	0.0302346	-0.841996
SLN	88.9021	114.138	3.35649	0.000961432	0.0302346	-0.842094
SIX1	-38.0753	115.127	-3.35102	0.000979487	0.0307534	-0.858337
RPL23AP13	-11.5387	37.1787	-3.34993	0.000983123	0.0308186	-0.861571
UBA7	-22.9532	72.206	-3.34871	0.000987189	0.0308565	-0.865173
SHROOM3	30.9282	106.044	3.34863	0.000987457	0.0308565	-0.865411
PIGH	31.0479	139.418	3.34728	0.000992011	0.0309498	-0.869427
PQLC3	-11.4126	37.7038	-3.34618	0.000995696	0.0309533	-0.872663
HTRA1	1168.89	3874.15	3.34592	0.000996576	0.0309533	-0.873434
CAPN3	-26.1768	105.153	-3.34585	0.000996826	0.0309533	-0.873653
C3orf39	93.4838	476.75	3.34525	0.000998857	0.0309677	-0.87543
P2RX7	-12.0738	33.6623	-3.34357	0.00100459	0.0310965	-0.88042
SHANK3	-75.7652	215.082	-3.34144	0.00101184	0.031272	-0.886701
SNN	38.5708	124.083	3.33966	0.00101798	0.0314125	-0.891976
MYOZ1	-3.59554	11.1301	-3.33897	0.00102035	0.0314136	-0.894007
S100PBP	-5.3475	51.402	-3.33873	0.00102119	0.0314136	-0.894728
SLC35E3	4.00972	20.1139	3.3381	0.00102339	0.0314267	-0.896604
RASSF7	12.9494	57.4667	3.33731	0.00102611	0.0314267	-0.898922
KLK10	5.71056	13.2497	3.33723	0.00102639	0.0314267	-0.89916
GNG7	26.4735	138.654	3.33564	0.00103194	0.0315476	-0.903863
SLC25A44	49.1597	280.667	3.33408	0.0010374	0.0316656	-0.908469
POM121L1P	-2.8891	12.1142	-3.33238	0.00104338	0.0316981	-0.913483
GRIA2	7.50359	14.2942	3.33214	0.00104425	0.0316981	-0.914211
OXTR	17.0308	23.8161	3.33193	0.00104499	0.0316981	-0.914831
NUMB	-12.5738	78.0033	-3.33183	0.00104535	0.0316981	-0.915126
APC2	127.452	243.236	3.3315	0.00104649	0.0316981	-0.916079
WIPF1	-13.7613	43.8454	-3.32853	0.00105709	0.0318485	-0.924866
TNFSF12	-164.223	828.125	-3.32848	0.00105725	0.0318485	-0.925
EDIL3	26.7289	61.5404	3.32832	0.00105784	0.0318485	-0.925487
TMSB10	-311.367	1279.41	-3.3283	0.00105791	0.0318485	-0.925544
INF2	-8.95419	62.8251	-3.3267	0.00106362	0.0319563	-0.930242
FBXO2	149.501	451.837	3.32583	0.00106676	0.0319563	-0.932816
LY96	-43.8115	126.155	-3.3258	0.00106688	0.0319563	-0.932911
EXOC5	1.88981	11.6836	3.3255	0.00106796	0.0319563	-0.933792
OTX2	18.6391	92.3022	3.32292	0.00107731	0.0321872	-0.941393
CMTM8	-27.1243	100.463	-3.3223	0.00107955	0.0321888	-0.94321
MCOLN3	-1.18706	4.0224	-3.31993	0.00108824	0.0321888	-0.950201
FAP	19.8147	62.3443	3.31954	0.00108967	0.0321888	-0.951346
TMEM99	-17.0624	127.904	-3.31944	0.00109004	0.0321888	-0.951637
FLJ30901	-101.568	291.63	-3.31943	0.00109007	0.0321888	-0.951664
CIAPIN1	11.1703	73.1164	3.31874	0.00109261	0.0321888	-0.953689
POLR2C	18.8341	97.7284	3.31852	0.00109344	0.0321888	-0.954355
AGRP	3.75176	9.67377	3.31838	0.00109393	0.0321888	-0.954745
DYNC1I1	31.4717	97.8855	3.31836	0.00109403	0.0321888	-0.954823
RMI1	32.4188	138.017	3.31829	0.00109426	0.0321888	-0.955011
TNS3	-45.1127	165.439	-3.3179	0.00109572	0.0321888	-0.95617
SH3RF1	-16.0573	90.4199	-3.31739	0.00109759	0.0321888	-0.957658
SCPEP1	-39.3177	188.301	-3.31713	0.00109855	0.0321888	-0.958418
LOC100130729	1.59831	5.42404	3.31587	0.00110323	0.0322781	-0.962128
GGTA1	-70.1486	144.772	-3.3144	0.00110873	0.0323019	-0.96646
ITPR3	-22.6079	91.0852	-3.31414	0.0011097	0.0323019	-0.967222
GABARAPL2	233.472	954.883	3.31379	0.001111	0.0323019	-0.968242
LOC643733	-14.3842	37.2328	-3.31295	0.00111416	0.0323019	-0.97072
TPPP	1.94554	5.46339	3.31268	0.00111518	0.0323019	-0.971515
RBP5	2.4955	9.31366	3.31245	0.00111603	0.0323019	-0.972185
SNX3	-106.305	546.11	-3.31198	0.00111782	0.0323019	-0.973577
ULK1	229.513	1099.93	3.31172	0.00111878	0.0323019	-0.974328
HRASLS	48.3331	127.47	3.31144	0.00111986	0.0323019	-0.975166
LDHA	327.683	1136.07	3.31129	0.0011204	0.0323019	-0.975589
KIAA0174	-42.9548	420.754	-3.31056	0.00112318	0.0323338	-0.97775
C19orf63	89.9371	552.87	3.31013	0.00112478	0.0323338	-0.978992
TTC4	2.22225	12.5945	3.30841	0.00113131	0.0324743	-0.984039
SULT4A1	17.946	32.6492	3.30707	0.00113643	0.0325268	-0.98797
FAM133A	4.17609	9.79235	3.30707	0.00113644	0.0325268	-0.987977
C10orf35	52.9764	169.793	3.30248	0.00115411	0.0328714	-1.00143
NCRNA00153	23.1776	114.322	3.30246	0.00115418	0.0328714	-1.00148
RPS3	-253.808	2069.57	-3.30177	0.00115687	0.0328714	-1.00351
GIMAP6	-24.5028	76.9459	-3.30138	0.0011584	0.0328714	-1.00466
SH3BP5	-48.0497	225.923	-3.30137	0.00115841	0.0328714	-1.00467
ACYP2	19.3738	69.7878	3.30136	0.00115846	0.0328714	-1.00471
BCAR1	-36.5258	247.16	-3.29937	0.00116623	0.0330063	-1.01053
GPR19	3.48245	9.43169	3.29908	0.00116738	0.0330063	-1.01138
HIST1H2BK	-37.9555	116.935	-3.29886	0.00116823	0.0330063	-1.01202
ROPN1B	-21.8998	62.3858	-3.29458	0.00118517	0.0334369	-1.02456
C2orf12	-212.879	820.308	-3.29411	0.00118702	0.0334415	-1.02592
ATHL1	-28.6283	93.2372	-3.29264	0.00119288	0.0335587	-1.03021
ZBTB2	-2.76842	15.727	-3.29187	0.00119597	0.0335765	-1.03246
EMCN	-177.179	513.545	-3.29163	0.00119692	0.0335765	-1.03315
FBXL16	147.798	205.905	3.29071	0.00120064	0.0336333	-1.03586
SNRNP25	27.0824	156.784	3.28916	0.00120687	0.03376	-1.04037
HTATIP2	-7.39104	28.8415	-3.28675	0.00121666	0.0339857	-1.04741
TOB1	22.6634	121.954	3.28584	0.00122037	0.0340106	-1.05005
LAMA4	-55.1673	194.131	-3.28569	0.001221	0.0340106	-1.05051
PRKCB	16.3023	89.9796	3.28507	0.00122353	0.0340331	-1.05231
JAKMIP1	123.649	195.487	3.28406	0.0012277	0.034101	-1.05527
LOC339483	-106.779	382.196	-3.28305	0.00123184	0.0341221	-1.0582
OLFM2	3.32414	9.75519	3.2829	0.00123246	0.0341221	-1.05864
FLJ40113	18.7038	50.2005	3.28261	0.00123364	0.0341221	-1.05948
PRKCH	-20.0324	70.091	-3.28184	0.00123684	0.0341223	-1.06173
HIST1H2BI	-12.0948	43.6224	-3.28146	0.00123842	0.0341223	-1.06284
MTMR1	6.07411	29.226	3.28136	0.00123883	0.0341223	-1.06313
AMACR	7.15114	17.9612	3.28008	0.00124411	0.0341922	-1.06684
C2orf69	7.91613	41.3691	3.27991	0.00124483	0.0341922	-1.06734
CDC42SE1	-7.61083	43.2388	-3.27892	0.00124898	0.0342166	-1.07024
PI4KA	63.7174	383.749	3.27887	0.00124919	0.0342166	-1.07038
CFD	-439.715	1270.03	-3.27812	0.00125232	0.0342197	-1.07256
B3GNT9	-33.6311	158.534	-3.2777	0.00125409	0.0342197	-1.07379
MAPK14	-8.40218	64.4011	-3.27741	0.00125527	0.0342197	-1.07461
MTCH1	-251.143	2243.68	-3.27687	0.00125757	0.0342197	-1.0762
SLC9A7	3.12043	9.14262	3.27677	0.00125796	0.0342197	-1.07647
IFI44L	-39.9287	78.647	-3.27618	0.00126048	0.034241	-1.07821
SCN3A	1.18365	4.92923	3.27491	0.0012658	0.0342907	-1.08188
IFI27L1	109.061	576.768	3.27486	0.00126602	0.0342907	-1.08203
PMS2CL	6.66671	30.5984	3.2745	0.00126755	0.0342907	-1.08308
C20orf160	-12.2185	36.5798	-3.27376	0.0012707	0.0342907	-1.08524
CSTA	-21.5074	61.9781	-3.27369	0.00127099	0.0342907	-1.08544
TRIM63	-845.214	2085.81	-3.26971	0.00128796	0.0346384	-1.09699
ARHGAP4	-210.3	907.786	-3.2696	0.00128847	0.0346384	-1.09733
ASGR1	63.3327	162.834	3.26944	0.00128914	0.0346384	-1.09778
SLC1A3	252.507	386.2	3.26818	0.0012946	0.0346933	-1.10146
KAT2A	-120.616	532.942	-3.26815	0.0012947	0.0346933	-1.10153
ISLR	-123.848	449.134	-3.26622	0.00130308	0.0348706	-1.10714
GOLGA9P	-4.51639	21.835	-3.26568	0.00130542	0.0348861	-1.10871
ARAP3	-46.8131	215.405	-3.26449	0.00131061	0.0349774	-1.11216
C10orf11	-6.16264	20.1224	-3.2628	0.00131798	0.0350535	-1.11704
RRAS	-119.299	595.873	-3.26275	0.00131824	0.0350535	-1.11721
SPAG16	7.31553	24.1227	3.26182	0.00132232	0.0350535	-1.1199
CCDC48	-10.1354	28.0612	-3.26128	0.00132469	0.0350535	-1.12145
SLC35A1	-8.02924	59.5858	-3.26123	0.00132489	0.0350535	-1.12159
FGD4	113.821	399.386	3.26101	0.00132589	0.0350535	-1.12224
SELP	-33.2279	90.3437	-3.25889	0.00133527	0.0352544	-1.12838
LOC100131993	-2.18222	8.08306	-3.25753	0.0013413	0.0353663	-1.1323
VPRBP	6.70384	29.5756	3.25592	0.00134852	0.0354801	-1.13697
SPON1	121.131	290.384	3.25576	0.00134925	0.0354801	-1.13744
BMPR1B	14.6066	43.1933	3.25537	0.00135101	0.0354801	-1.13857
AGER	-6.1147	36.0109	-3.25332	0.00136021	0.0356245	-1.14448
LOC728264	-20.9133	54.7672	-3.25324	0.00136059	0.0356245	-1.14472
PARP4	-2.65109	19.6385	-3.2518	0.00136711	0.0356245	-1.14887
PLEKHG2	-26.9397	89.9536	-3.25165	0.0013678	0.0356245	-1.14931
CPSF3	4.97043	40.553	3.25158	0.00136811	0.0356245	-1.14952
CLCN3	6.18781	42.4492	3.25144	0.00136878	0.0356245	-1.14994
C8orf5	3.83601	11.1669	3.25092	0.00137112	0.0356245	-1.15142
PLXNA1	-50.639	234.292	-3.25059	0.00137264	0.0356245	-1.15239
THBS4	77.0207	257.888	3.25056	0.00137274	0.0356245	-1.15245
FABP7	73.0895	97.7279	3.24972	0.0013766	0.0356299	-1.15489
AKAP2	-1.90944	6.99399	-3.24942	0.00137798	0.0356299	-1.15576
SNHG7	-7.35806	24.5825	-3.24934	0.00137836	0.0356299	-1.156
NDUFS7	194.658	1862.24	3.24858	0.0013818	0.0356721	-1.15817
PTGER2	-10.1083	28.6503	-3.24781	0.00138537	0.0357176	-1.16041
C1QTNF7	-4.28159	11.0989	-3.24725	0.00138795	0.0357375	-1.16203
FOXO3	14.6533	68.7473	3.24528	0.00139704	0.0359247	-1.16771
ANTXR2	-33.4394	122.923	-3.24489	0.00139887	0.0359248	-1.16885
RUVBL1	1.54476	11.3993	3.24329	0.00140629	0.0360686	-1.17345
SOX2	82.684	137.576	3.2427	0.00140902	0.0360918	-1.17513
NUP93	9.56941	43.6257	3.24148	0.00141473	0.0361467	-1.17865
FAM129A	-71.0125	238.07	-3.24127	0.00141574	0.0361467	-1.17927
C8ORFK29	1.45477	6.84044	3.24107	0.00141666	0.0361467	-1.17983
PROX1	11.5612	18.5352	3.23973	0.001423	0.0362617	-1.18372
COQ10A	11.4038	50.4541	3.23862	0.00142824	0.0363484	-1.18691
LRRC3B	1.58516	4.66721	3.23698	0.00143598	0.0364982	-1.19161
TUBB2C	1498.15	5038.24	3.23633	0.00143908	0.0365302	-1.19349
CNTNAP3	-2.43662	10.5607	-3.23466	0.00144708	0.0366204	-1.1983
CREG1	-47.1515	220.308	-3.23462	0.00144728	0.0366204	-1.19842
TMEM206	5.46764	20.0918	3.2343	0.0014488	0.0366204	-1.19933
COL3A1	-37.344	95.8536	-3.23404	0.00145006	0.0366204	-1.20009
BNC2	-5.07014	21.1342	-3.23307	0.00145472	0.0366638	-1.20288
TANC1	52.1824	200.199	3.23291	0.00145549	0.0366638	-1.20334
ADRB2	-14.5626	55.0322	-3.23252	0.00145735	0.0366639	-1.20445
PSEN1	2.62191	29.1399	3.23177	0.00146097	0.0366821	-1.20661
CARS2	-85.3687	716.565	-3.2316	0.00146179	0.0366821	-1.20709
GALT	-29.1477	334.931	-3.23092	0.00146507	0.0366986	-1.20904
TUBB2A	944.217	2062.05	3.23006	0.00146926	0.0366986	-1.21152
DOCK11	-5.77712	22.2975	-3.22963	0.00147136	0.0366986	-1.21276
PPL	2.50396	8.00328	3.22928	0.00147303	0.0366986	-1.21375
DTD1	60.3227	305.664	3.22891	0.00147483	0.0366986	-1.21481
NCRNA00084	-50.0955	151.833	-3.2278	0.00148028	0.0366986	-1.21801
HLA-DRB1	-387.39	1400.94	-3.2277	0.00148075	0.0366986	-1.21829
LSAMP	8.08449	19.1503	3.22748	0.00148182	0.0366986	-1.21892
MORN4	4.64264	31.2385	3.22723	0.00148308	0.0366986	-1.21966
LYNX1	40.5118	219.785	3.22696	0.0014844	0.0366986	-1.22043
GTF2I	82.7824	463.547	3.2269	0.0014847	0.0366986	-1.22061
RAB8B	-12.0411	74.4923	-3.22682	0.00148506	0.0366986	-1.22082
RPL10A	-884.154	7045.24	-3.22651	0.0014866	0.0366986	-1.22172
BRSK2	6.59117	20.8415	3.22455	0.00149622	0.0368167	-1.22732
GRIK1	102.43	154.227	3.22451	0.00149644	0.0368167	-1.22745
EFTUD1	10.0209	104.869	3.22431	0.00149742	0.0368167	-1.22802
WNT10A	12.5724	24.6079	3.22402	0.00149884	0.0368167	-1.22884
ITM2A	-192.142	627.951	-3.22299	0.00150398	0.0368798	-1.23181
ZNF783	-3.46529	24.4443	-3.22275	0.00150515	0.0368798	-1.23249
GPR34	-10.3307	24.2109	-3.22115	0.00151313	0.0369609	-1.23708
C7orf25	2.54871	13.1049	3.22106	0.00151357	0.0369609	-1.23734
RUNX3	-7.98366	20.7623	-3.22096	0.00151407	0.0369609	-1.23763
PPAP2B	-447.616	1443.12	-3.22057	0.00151603	0.036963	-1.23875
HS3ST4	7.7955	13.915	3.21997	0.00151901	0.03699	-1.24045
CS	2.19608	9.12186	3.21922	0.0015228	0.0370367	-1.24262
PKP3	1.80388	7.84098	3.21828	0.00152752	0.0370713	-1.24531
STOM	-136.75	461.927	-3.21809	0.00152845	0.0370713	-1.24583
LBA1	-2.50686	14.156	-3.21737	0.00153213	0.0370713	-1.24792
LINGO2	14.4194	33.9934	3.21635	0.00153725	0.0370713	-1.25082
ITM2C	116.808	632.563	3.21628	0.00153764	0.0370713	-1.25104
F2RL3	-1.41991	5.67596	-3.21592	0.00153945	0.0370713	-1.25206
USP43	1.74364	6.04153	3.21575	0.0015403	0.0370713	-1.25254
SLC8A1	19.9938	45.5094	3.21559	0.00154112	0.0370713	-1.25301
TINAGL1	-3.29878	12.7352	-3.21494	0.00154441	0.0371052	-1.25486
PIN4	4.99629	16.1869	3.21425	0.00154792	0.0371444	-1.25683
INADL	1.075	5.61738	3.21385	0.00154998	0.0371486	-1.25798
FILIP1L	-8.96986	40.9344	-3.21335	0.0015525	0.0371641	-1.2594
EFNB1	-216.752	820.272	-3.21267	0.00155603	0.0371673	-1.26137
CD36	-13.5165	19.9577	-3.21259	0.0015564	0.0371673	-1.26157
LRP1B	2.46977	6.59235	3.21144	0.00156229	0.0372346	-1.26486
SNX10	178.842	314.378	3.21131	0.00156299	0.0372346	-1.26524
SIDT2	-130.444	865.917	-3.2109	0.00156509	0.0372396	-1.26641
GAS2L3	-1.54803	6.58388	-3.21016	0.00156892	0.0372572	-1.26853
TPT1	-884.237	5945.55	-3.21003	0.0015696	0.0372572	-1.26891
FAM19A4	28.7621	40.4175	3.20944	0.00157262	0.0372841	-1.27058
KIAA1045	21.4163	33.0246	3.20845	0.00157775	0.0373409	-1.27341
GAL	-39.4101	92.8503	-3.20799	0.00158017	0.0373409	-1.27474
FXYD5	-25.4711	101.964	-3.20763	0.00158202	0.0373409	-1.27575
YAP1	-16.5101	67.7167	-3.20752	0.00158258	0.0373409	-1.27606
COL13A1	-12.0372	33.5126	-3.20457	0.001598	0.0376386	-1.28448
SLC17A5	7.92806	29.9634	3.20403	0.00160088	0.0376386	-1.28604
B4GALT6	1.73752	5.62131	3.20393	0.00160137	0.0376386	-1.2863
MS4A4A	-89.5625	221.982	-3.20366	0.00160282	0.0376386	-1.28709
C4orf30	2.37746	13.2115	3.2026	0.00160839	0.0377247	-1.29011
ANKRD43	14.8135	70.4634	3.20201	0.0016115	0.0377418	-1.29178
CTSF	596.126	3258.21	3.20174	0.00161294	0.0377418	-1.29256
HECA	-61.3185	414.991	-3.20123	0.00161563	0.0377599	-1.294
NEDD4	-5.23807	34.3189	-3.20022	0.00162103	0.0378414	-1.2969
ITGA9	-4.03559	17.2357	-3.19805	0.00163259	0.0379903	-1.30306
LRRC4	1.60757	5.71749	3.19741	0.00163602	0.0379903	-1.30488
QRFPR	-8.71675	20.0022	-3.19731	0.00163658	0.0379903	-1.30519
NDUFV3	30.6961	384.031	3.19719	0.00163722	0.0379903	-1.30552
SH3BP4	-2.2924	10.1497	-3.19686	0.00163895	0.0379903	-1.30644
TRPM4	-6.23726	27.9678	-3.19686	0.00163895	0.0379903	-1.30644
LRRFIP1	-5.17826	32.1406	-3.196	0.00164362	0.0380096	-1.30891
S100P	-72.1698	148.954	-3.19599	0.00164364	0.0380096	-1.30892
LIMA1	-37.6152	218.593	-3.19537	0.00164703	0.0380384	-1.31071
PYCARD	-58.5633	212.643	-3.19505	0.00164873	0.0380384	-1.3116
INPP4B	-5.54751	26.1792	-3.19426	0.001653	0.0380384	-1.31385
SLC25A4	249.369	751.43	3.19343	0.00165749	0.0380384	-1.3162
FOLR2	-90.5305	250.689	-3.1934	0.00165766	0.0380384	-1.31629
ST3GAL6	-4.84111	21.1448	-3.19297	0.00165999	0.0380384	-1.31751
SLITRK1	2.52532	6.80301	3.19275	0.00166123	0.0380384	-1.31816
PLSCR4	-48.5396	205.796	-3.19172	0.00166681	0.0380384	-1.32106
C7orf23	-9.21285	38.806	-3.19168	0.00166702	0.0380384	-1.32118
DBNDD1	2.03316	6.30546	3.19165	0.00166719	0.0380384	-1.32126
TUBB2B	162.647	300.519	3.19162	0.00166735	0.0380384	-1.32135
CXXC5	328.391	975.442	3.19151	0.001668	0.0380384	-1.32168
CCND1	-12.4477	46.3953	-3.19095	0.00167106	0.0380643	-1.32327
SLC2A4RG	-66.8665	312.156	-3.19032	0.00167449	0.0380985	-1.32505
TMEM61	5.14527	11.1852	3.1896	0.00167845	0.0381447	-1.3271
ZSWIM5	12.4545	40.3973	3.18856	0.00168416	0.0381733	-1.33005
PRKCDBP	-76.5135	236.72	-3.18847	0.00168464	0.0381733	-1.3303
ADCY4	-69.0463	212.513	-3.18832	0.00168551	0.0381733	-1.33075
CARD10	-60.0241	186.639	-3.1875	0.00169003	0.0382266	-1.33307
KIAA0329	42.6954	361.827	3.18708	0.00169233	0.0382266	-1.33425
BASP1	510.931	1993.06	3.18684	0.00169367	0.0382266	-1.33493
CMAS	4.07426	19.1787	3.18606	0.00169801	0.0382809	-1.33716
HIST1H4J	-18.2521	65.0317	-3.18555	0.00170082	0.0383006	-1.33859
C17orf60	-2.63678	8.47322	-3.1851	0.00170333	0.0383133	-1.33987
MAPK4	62.7981	102.069	3.18271	0.00171669	0.0385699	-1.34665
DNAH9	3.13565	6.48689	3.18147	0.00172366	0.0386725	-1.35016
RPS23	-572.074	5552.49	-3.18037	0.00172986	0.0386725	-1.35327
PIGX	10.5231	38.4992	3.17992	0.00173243	0.0386725	-1.35456
CD163L1	-4.37209	15.8087	-3.17969	0.0017337	0.0386725	-1.3552
LOC644538	-24.4985	106.183	-3.17949	0.00173484	0.0386725	-1.35577
OR7E47P	1.9264	8.29891	3.17949	0.00173487	0.0386725	-1.35578
LGALS1	-617.696	2897.39	-3.17947	0.00173496	0.0386725	-1.35583
DSP	29.5942	142.942	3.17905	0.00173735	0.0386819	-1.35702
TPST1	-65.7921	297.367	-3.17733	0.00174712	0.0388558	-1.36188
TATDN3	-3.66231	17.4158	-3.17678	0.00175031	0.0388828	-1.36346
FAM164C	1.70694	8.7276	3.17487	0.00176123	0.039043	-1.36886
GSTT1	-27.7575	106.778	-3.17455	0.00176305	0.039043	-1.36975
BDKRB2	-49.8424	118.301	-3.17448	0.00176345	0.039043	-1.36995
ANTXR1	-32.4071	116.815	-3.1724	0.00177549	0.0392431	-1.37585
CYCS	31.642	167.06	3.17223	0.00177646	0.0392431	-1.37632
TRUB2	12.483	112.783	3.17124	0.00178219	0.0393256	-1.37911
ALX3	-2.61274	9.38798	-3.16945	0.00179266	0.0394684	-1.38419
STMN3	477.424	983.426	3.16833	0.0017992	0.0395444	-1.38735
FGD5	-9.20833	34.047	-3.16815	0.00180024	0.0395444	-1.38785
AHRR	-1.76179	5.57404	-3.16775	0.0018026	0.0395444	-1.38899
CLGN	48.5804	79.9716	3.16735	0.00180492	0.0395444	-1.3901
CMTM7	-31.9998	121.878	-3.16715	0.00180612	0.0395444	-1.39068
UBE2K	27.2634	251.702	3.16601	0.00181283	0.0396352	-1.39389
OR7E156P	3.91096	21.1172	3.16532	0.00181688	0.0396352	-1.39583
VDAC2	205.985	1069.89	3.16531	0.00181698	0.0396352	-1.39587
PCYT1B	3.66663	9.55628	3.16506	0.00181845	0.0396352	-1.39658
HIST1H2BJ	-2.13526	11.0057	-3.16475	0.0018203	0.0396352	-1.39746
KIF5C	176.833	290.303	3.16408	0.00182425	0.0396399	-1.39933
NPL	-25.6867	46.5279	-3.16403	0.00182453	0.0396399	-1.39947
PTPRF	116.421	294.404	3.16207	0.00183622	0.0398501	-1.405
FBXO21	71.8161	502.549	3.1609	0.0018432	0.0399576	-1.40829
HIST1H2AH	-60.4563	305.137	-3.1605	0.00184562	0.0399661	-1.40943
FMOD	-1135.87	3823.27	-3.15943	0.00185203	0.0400539	-1.41243
NECAB1	-15.2954	43.9689	-3.15915	0.00185373	0.0400539	-1.41322
RIMKLA	44.7865	67.3112	3.15874	0.00185622	0.040064	-1.41439
PDE3B	-4.14371	12.1421	-3.15744	0.0018641	0.04019	-1.41806
GATA2	-2.03434	7.98142	-3.1559	0.00187343	0.0403472	-1.42239
KCNIP3	-32.3897	126.061	-3.15504	0.00187868	0.0403918	-1.42481
ACTA2	-292.896	954.275	-3.15485	0.00187982	0.0403918	-1.42534
ERLIN1	-22.6968	150.953	-3.15455	0.00188164	0.0403918	-1.42617
FAM134B	28.7394	87.8063	3.15338	0.00188883	0.0405021	-1.42948
ALDOAP2	90.0316	372.881	3.15222	0.00189592	0.0406101	-1.43272
ETS1	-2.391	10.1413	-3.15124	0.00190196	0.0406471	-1.43548
PKN3	-2.37203	10.5891	-3.15115	0.00190251	0.0406471	-1.43573
PDK1	17.0632	32.4005	3.15087	0.00190425	0.0406471	-1.43652
ARMET	-802.274	2582.97	-3.15031	0.00190769	0.0406471	-1.43809
MOXD1	39.4163	54.4689	3.15028	0.00190794	0.0406471	-1.4382
LOC344382	2.12451	9.01311	3.14986	0.00191048	0.0406574	-1.43935
FTL	-624.971	2829.57	-3.1488	0.00191707	0.0407142	-1.44233
AIF1	-329.649	1033.92	-3.14864	0.00191811	0.0407142	-1.4428
TCEAL2	148.625	520.679	3.14844	0.00191934	0.0407142	-1.44336
THBS3	-8.40909	43.5437	-3.14701	0.00192824	0.0408272	-1.44736
TMEM9	35.9316	226.753	3.14692	0.00192879	0.0408272	-1.44761
HIST1H2BD	-15.5952	57.5314	-3.14555	0.00193736	0.0409425	-1.45145
MAOB	15.9165	48.6383	3.145	0.00194085	0.0409425	-1.45301
VPS4A	31.3771	253.671	3.14447	0.00194419	0.0409425	-1.4545
MRFAP1L1	57.4514	314.412	3.14402	0.00194699	0.0409425	-1.45574
TERF2	3.80169	16.0792	3.14399	0.0019472	0.0409425	-1.45584
UBE2E3	69.1056	481.548	3.14352	0.00195016	0.0409425	-1.45715
STRBP	32.1705	94.029	3.14334	0.00195128	0.0409425	-1.45765
C3orf37	9.19242	56.3607	3.1432	0.00195221	0.0409425	-1.45806
ATP8B3	-1.322	8.60519	-3.14309	0.0019529	0.0409425	-1.45837
G6PC2	1.45257	4.81202	3.14173	0.00196153	0.0410552	-1.46219
PLA2G7	-25.2952	49.5175	-3.14158	0.00196244	0.0410552	-1.46259
AVIL	-2.94533	13.5434	-3.13989	0.00197324	0.0411101	-1.46734
CMAH	-8.10022	22.3075	-3.13934	0.00197675	0.0411101	-1.46888
OGFOD2	4.58094	21.3224	3.1392	0.00197766	0.0411101	-1.46928
CEP72	4.82959	20.0913	3.13919	0.00197767	0.0411101	-1.46928
ADC	7.79964	42.1967	3.13892	0.00197944	0.0411101	-1.47005
OMG	23.27	65.7448	3.13881	0.00198013	0.0411101	-1.47036
SULT1C2	-3.2159	10.4749	-3.13825	0.00198372	0.0411101	-1.47193
APOBEC3A	-6.51087	11.4962	-3.13814	0.0019844	0.0411101	-1.47222
PCSK2	29.146	61.835	3.13801	0.00198527	0.0411101	-1.4726
ENTPD3	5.51317	11.0904	3.13791	0.00198587	0.0411101	-1.47287
APOB48R	-5.44859	17.7738	-3.13727	0.00199001	0.0411526	-1.47467
FDPS	252.953	1263.98	3.1367	0.00199371	0.0411617	-1.47627
MSN	-61.4128	262.032	-3.13656	0.00199462	0.0411617	-1.47667
ATF5	3.99005	19.935	3.133	0.00201769	0.041588	-1.48663
LOC129293	-5.37692	19.774	-3.1325	0.00202095	0.041588	-1.48802
DISP1	-7.6426	39.2678	-3.1324	0.0020216	0.041588	-1.4883
PAX6	57.2555	90.1694	3.13109	0.00203014	0.0416775	-1.49195
NPAL3	37.2389	88.4279	3.13052	0.00203389	0.0416775	-1.49355
RICS	12.2757	32.6306	3.1298	0.00203859	0.0416775	-1.49554
PPP2R5C	-7.32892	73.3022	-3.12966	0.00203952	0.0416775	-1.49594
C6orf120	7.32054	32.6787	3.12959	0.00204	0.0416775	-1.49614
WSB2	27.8591	218.203	3.12938	0.00204137	0.0416775	-1.49672
ABHD6	33.4203	184.888	3.1292	0.0020426	0.0416775	-1.49724
NHLRC3	-6.98095	43.5556	-3.12916	0.00204283	0.0416775	-1.49734
RAB39B	7.90173	18.2571	3.12856	0.00204681	0.0417156	-1.49902
RAPGEF3	-6.15571	28.0391	-3.12798	0.00205065	0.0417507	-1.50065
H2AFJ	-290.048	1404.05	-3.12665	0.00205943	0.0418863	-1.50434
FAAH2	12.8526	23.0869	3.12535	0.00206809	0.0418995	-1.50797
RTN4	361.088	818.217	3.12529	0.00206851	0.0418995	-1.50815
RAB3IP	42.6912	187.177	3.12516	0.00206934	0.0418995	-1.5085
UBA52	-319.266	2917.18	-3.12514	0.00206948	0.0418995	-1.50856
KIAA1467	4.68699	12.524	3.12496	0.00207068	0.0418995	-1.50906
TSPO	-36.0446	195.122	-3.123	0.00208382	0.0421221	-1.51453
ATP2C1	-39.6877	212.011	-3.12245	0.00208751	0.0421289	-1.51606
PELI3	70.4708	234.393	3.12232	0.00208842	0.0421289	-1.51644
NARG2	-3.11303	26.7214	-3.12098	0.00209745	0.0422678	-1.52017
PEG10	10.7043	20.941	3.12041	0.00210127	0.0423017	-1.52175
EID2	29.8493	121.526	3.11866	0.00211314	0.0424598	-1.52662
AMPD3	10.2333	44.3038	3.11833	0.00211542	0.0424598	-1.52755
VEGFA	33.3895	121.919	3.1183	0.00211557	0.0424598	-1.52761
RAB22A	-5.514	51.6489	-3.11765	0.00212006	0.0424856	-1.52944
TMEM154	-3.19783	8.58197	-3.11707	0.00212398	0.0424856	-1.53104
LOC728533	-18.5669	164.741	-3.11667	0.00212676	0.0424856	-1.53218
SMEK1	-12.1024	82.1355	-3.11665	0.00212686	0.0424856	-1.53222
PSMD5	-3.52858	21.9489	-3.11654	0.00212761	0.0424856	-1.53252
RCSD1	-8.1026	27.929	-3.1152	0.00213684	0.0425785	-1.53626
N4BP2L1	-8.51036	36.3798	-3.11468	0.00214041	0.0425785	-1.53771
GAD2	18.8404	35.3896	3.1145	0.00214165	0.0425785	-1.53821
CTNNA2	9.46654	16.4041	3.11449	0.0021417	0.0425785	-1.53823
TRIM24	61.7652	293.279	3.11429	0.00214305	0.0425785	-1.53877
RPS6KA2	86.6648	587.767	3.11326	0.00215018	0.0425867	-1.54165
ZSWIM6	-12.2186	79.9672	-3.11322	0.00215044	0.0425867	-1.54175
CLEC11A	-9.93565	84.2831	-3.11322	0.00215048	0.0425867	-1.54177
KIAA1652	-12.0743	53.3115	-3.11297	0.00215216	0.0425867	-1.54244
ABHD7	2.87106	8.36885	3.11267	0.00215424	0.0425867	-1.54328
TMEM35	33.425	58.9199	3.11213	0.00215804	0.0426191	-1.5448
TMEM71	-4.71429	13.0038	-3.11148	0.00216254	0.04264	-1.5466
CST6	3.14542	10.2022	3.11135	0.00216341	0.04264	-1.54695
NAGPA	-13.6837	86.447	-3.11066	0.00216825	0.0426508	-1.54889
ITPKA	6.74858	29.9727	3.11061	0.00216854	0.0426508	-1.549
FNIP2	-9.42905	62.7137	-3.11034	0.00217044	0.0426508	-1.54976
NDP	6.6786	12.6432	3.10976	0.00217452	0.0426886	-1.55138
KLHDC5	5.66484	32.6393	3.10814	0.00218587	0.0427155	-1.55588
DYNLRB2	14.1589	35.0366	3.10782	0.00218811	0.0427155	-1.55677
TRIM2	134.021	395.318	3.1078	0.00218822	0.0427155	-1.55681
SYT3	14.4651	40.3546	3.10777	0.00218843	0.0427155	-1.55689
N4BP3	4.04645	12.5773	3.10739	0.00219112	0.0427155	-1.55796
BRCC3	17.8802	125.608	3.10738	0.00219116	0.0427155	-1.55797
TMEM179	1.81717	5.31038	3.10706	0.00219342	0.0427155	-1.55886
LRMP	-12.0175	38.6557	-3.1069	0.00219455	0.0427155	-1.55931
RNMT	3.07519	14.726	3.10671	0.0021959	0.0427155	-1.55984
ELAC2	62.972	597.414	3.10636	0.00219835	0.0427155	-1.56081
DACT2	31.7655	53.6016	3.10591	0.00220156	0.0427155	-1.56206
HTR7	-4.01705	16.2317	-3.10587	0.00220185	0.0427155	-1.56218
HIST1H2BB	-8.68032	33.3268	-3.10485	0.00220905	0.0428131	-1.565
SOS2	-11.2051	61.3661	-3.10394	0.00221553	0.0428966	-1.56753
CRYZL1	3.68024	22.1787	3.10352	0.00221847	0.0429114	-1.56868
NFIA	-85.2972	409.139	-3.1029	0.00222289	0.0429455	-1.5704
NACAD	18.7415	49.894	3.10267	0.00222458	0.0429455	-1.57106
EPB41	3.77922	10.4653	3.09838	0.00225537	0.0434974	-1.58294
LOC729839	-2.51129	9.27814	-3.09736	0.00226269	0.043569	-1.58574
KIAA1598	22.5006	57.8295	3.09725	0.0022635	0.043569	-1.58605
MAGT1	-41.0933	167.03	-3.09693	0.00226586	0.0435721	-1.58695
PHF11	-16.4231	81.1732	-3.09468	0.00228225	0.0438445	-1.59318
PPM1M	-3.57825	15.0902	-3.09412	0.00228633	0.0438802	-1.59472
CACNG8	1.17962	4.60328	3.0937	0.00228939	0.0438964	-1.59588
APITD1	7.28778	25.4492	3.09328	0.00229244	0.0439121	-1.59703
TUBB3	505.799	1024.4	3.09285	0.00229561	0.0439227	-1.59822
KIF21A	223.284	462.298	3.09241	0.00229888	0.0439227	-1.59945
NLK	16.3543	81.3104	3.09223	0.00230015	0.0439227	-1.59993
DNM1L	12.9579	60.5552	3.092	0.00230189	0.0439227	-1.60058
C1orf56	-25.4889	173.568	-3.09121	0.00230769	0.0439909	-1.60275
SUSD1	-8.77609	47.8339	-3.09089	0.00231007	0.0439937	-1.60364
MUC3A	1.27931	5.71639	3.09051	0.00231287	0.0440047	-1.60469
LIPA	-75.7196	287.701	-3.08976	0.00231839	0.0440673	-1.60675
CBWD2	15.953	74.5339	3.08741	0.0023359	0.0443304	-1.61325
PYGB	50.212	207.56	3.08632	0.00234404	0.0443304	-1.61626
RPL39	-461.355	4153.43	-3.08629	0.00234425	0.0443304	-1.61634
HLF	87.7389	249.177	3.08581	0.00234784	0.0443304	-1.61766
LOC100133315	234.995	1285.14	3.08527	0.00235191	0.0443304	-1.61915
CHSY3	-2.48636	8.79563	-3.0849	0.00235468	0.0443304	-1.62017
CKLF	-11.7449	88.1745	-3.08466	0.00235647	0.0443304	-1.62082
TRIM27	-17.0935	110.395	-3.08459	0.00235699	0.0443304	-1.62102
GIMAP7	-122.582	428.825	-3.08448	0.00235786	0.0443304	-1.62134
C16orf45	233.937	757.261	3.08439	0.00235855	0.0443304	-1.62159
THRSP	9.75569	17.273	3.08432	0.00235903	0.0443304	-1.62176
TWIST2	-16.1989	62.4475	-3.0842	0.00235997	0.0443304	-1.62211
CHRD	-15.366	65.0112	-3.08401	0.00236142	0.0443304	-1.62264
ITGAM	-9.59067	27.5803	-3.08355	0.00236486	0.0443529	-1.62389
PVRL2	-42.9723	260.144	-3.08309	0.00236834	0.0443761	-1.62516
RGNEF	1.04945	6.08087	3.08234	0.00237398	0.0444396	-1.62722
GABARAPL1	85.0848	307.64	3.08197	0.00237682	0.0444506	-1.62825
RNASE4	-17.8294	63.6011	-3.0813	0.00238189	0.0445033	-1.63009
FEZF2	10.6	22.8175	3.08051	0.00238793	0.0445739	-1.63228
FAM53B	-22.5536	146.519	-3.07982	0.0023932	0.0446302	-1.63418
ID3	-118.586	527.151	-3.07879	0.002401	0.0446996	-1.63699
CRABP1	177.393	468.866	3.07874	0.00240145	0.0446996	-1.63715
NPFF	-10.9106	36.2656	-3.07738	0.00241188	0.0447453	-1.64089
CHCHD6	-185.173	852.743	-3.07709	0.00241409	0.0447453	-1.64169
CHIC2	-12.6119	53.7574	-3.07687	0.00241576	0.0447453	-1.64228
FYB	-26.7603	82.7268	-3.07646	0.0024189	0.0447453	-1.6434
INPP5D	-33.4955	118.514	-3.07611	0.0024216	0.0447453	-1.64437
SSR1	11.6006	65.4063	3.0757	0.0024248	0.0447453	-1.64551
KIAA1147	10.3078	38.259	3.07529	0.00242796	0.0447453	-1.64663
DAZAP1	-19.7006	179.166	-3.07526	0.00242821	0.0447453	-1.64672
MYOF	-25.1348	95.0867	-3.07525	0.0024283	0.0447453	-1.64675
CSNK2A1	3.30758	29.8142	3.07522	0.00242851	0.0447453	-1.64683
FGFR1	-5.60126	39.9903	-3.07512	0.00242924	0.0447453	-1.64709
JARID1D	-8.32907	20.2421	-3.07467	0.00243275	0.0447453	-1.64833
DDR1	124.476	354.092	3.07434	0.00243532	0.0447453	-1.64924
TRH	160.114	179.527	3.07417	0.00243661	0.0447453	-1.6497
ANXA3	-14.2435	29.482	-3.07399	0.00243808	0.0447453	-1.65022
C6orf106	147.229	818.007	3.07371	0.00244019	0.0447453	-1.65097
SEC24D	-8.80656	31.2601	-3.07343	0.00244243	0.0447453	-1.65176
LMAN2L	-26.3605	130.266	-3.07307	0.00244518	0.0447542	-1.65273
FDFT1	107.243	669.322	3.07211	0.00245271	0.0448506	-1.65539
RASGRP1	15.0352	26.3423	3.07103	0.00246111	0.0449153	-1.65834
GHRLOS	-3.00031	13.4038	-3.07055	0.00246485	0.0449153	-1.65965
PAOX	14.8798	116.098	3.07034	0.0024665	0.0449153	-1.66023
LCMT2	9.18865	43.7098	3.07018	0.00246775	0.0449153	-1.66066
DOK6	124.2	228.042	3.07014	0.00246806	0.0449153	-1.66077
C10orf114	-13.1472	44.459	-3.06983	0.00247049	0.0449153	-1.66162
STAT5B	-2.23725	13.6227	-3.06933	0.00247445	0.0449153	-1.663
PITX1	-7.02827	21.3208	-3.06933	0.00247445	0.0449153	-1.663
SERPINA5	26.6934	75.9822	3.06904	0.00247677	0.0449163	-1.66382
CYP39A1	-1.90548	7.39945	-3.06858	0.00248038	0.0449326	-1.66507
PCDHA1	17.0832	39.8672	3.0683	0.00248257	0.0449326	-1.66583
CASKIN2	-3.41573	22.4189	-3.06758	0.00248828	0.0449326	-1.66781
FLJ30851	6.17941	24.2658	3.06752	0.00248877	0.0449326	-1.66799
MFF	118.452	740.31	3.06748	0.00248905	0.0449326	-1.66808
AKTIP	4.84575	15.4803	3.06645	0.00249719	0.0450384	-1.6709
IL17D	-29.4614	126.368	-3.06507	0.00250818	0.0451954	-1.67469
SERP1	-25.1531	171.935	-3.06414	0.00251561	0.0452879	-1.67724
PIPOX	3.75451	9.40929	3.06334	0.00252199	0.0453614	-1.67943
CEACAM20	2.65678	9.43716	3.06166	0.00253547	0.0455624	-1.68403
C1orf55	-1.86056	9.69891	-3.061	0.00254079	0.0456091	-1.68584
TUBA3D	99.4501	315.519	3.06058	0.00254418	0.0456091	-1.68699
DSC1	1.20439	3.95137	3.06048	0.002545	0.0456091	-1.68727
PPP2R2C	11.8578	19.971	3.05968	0.00255149	0.0456322	-1.68946
TBC1D2B	-31.6156	132.59	-3.05932	0.00255439	0.0456322	-1.69044
PID1	-89.6012	364.945	-3.05876	0.00255896	0.0456322	-1.69199
PRKAR1A	-22.5488	182.166	-3.05872	0.00255924	0.0456322	-1.69208
PPA1	423.472	1288.49	3.05818	0.0025637	0.0456322	-1.69358
PPM2C	29.815	92.4743	3.05816	0.00256383	0.0456322	-1.69362
MON1B	10.9351	105.739	3.05791	0.00256584	0.0456322	-1.6943
ATP5F1	48.4341	577.595	3.05741	0.0025699	0.0456322	-1.69567
ABCC8	14.3657	33.194	3.05733	0.00257062	0.0456322	-1.6959
FADS3	11.9687	92.3519	3.05696	0.00257363	0.0456322	-1.69691
CSRNP3	1.3012	5.21639	3.05664	0.00257618	0.0456322	-1.69777
FLJ33996	5.60626	9.96831	3.05619	0.00257989	0.0456322	-1.69901
MYST4	2.37427	14.0903	3.05603	0.00258119	0.0456322	-1.69945
GCOM1	-5.90243	45.7117	-3.05598	0.00258164	0.0456322	-1.6996
ELOVL6	7.76666	19.1415	3.05561	0.00258464	0.0456322	-1.7006
RAB11FIP2	11.0315	78.3563	3.0555	0.00258556	0.0456322	-1.7009
TSPAN7	22.9094	46.0361	3.05457	0.00259321	0.0456322	-1.70345
EDN2	1.1511	4.2612	3.05438	0.00259472	0.0456322	-1.70396
C10orf90	-2.08475	8.73934	-3.05438	0.00259474	0.0456322	-1.70396
SLC30A3	-9.29377	25.1765	-3.05428	0.00259553	0.0456322	-1.70422
MT3	671.887	1096.63	3.05414	0.00259674	0.0456322	-1.70463
PNMAL1	113.677	292.81	3.05343	0.00260257	0.045666	-1.70656
ERRFI1	-78.1214	253.386	-3.05329	0.00260367	0.045666	-1.70693
LRIG3	-9.40012	31.7361	-3.05215	0.00261312	0.045791	-1.71005
PSD2	2.20641	6.97268	3.05153	0.00261826	0.0458404	-1.71174
MBD2	-37.9951	219.26	-3.05042	0.00262751	0.0459617	-1.71479
BEGAIN	31.5412	128.728	3.05011	0.0026301	0.0459662	-1.71563
ECE2	29.9716	66.6969	3.04877	0.00264123	0.0461199	-1.71928
C10orf63	1.38353	4.49891	3.04847	0.00264374	0.0461229	-1.72009
STAT6	-259.387	802.657	-3.04798	0.00264785	0.0461259	-1.72144
PM20D2	15.4167	82.8055	3.04789	0.00264858	0.0461259	-1.72167
KCNQ1OT1	-51.7664	162.899	-3.04599	0.00266457	0.0461694	-1.72686
HK1	101.948	530.109	3.04593	0.00266506	0.0461694	-1.72702
VPS33B	8.02892	47.0612	3.04591	0.0026652	0.0461694	-1.72707
OR2H1	3.76589	29.3322	3.04561	0.00266776	0.0461694	-1.72789
ZNF512	4.07842	20.0672	3.04549	0.00266882	0.0461694	-1.72824
CA11	12.5435	42.2923	3.04522	0.00267102	0.0461694	-1.72895
DNAJC12	18.0019	39.9907	3.04514	0.0026717	0.0461694	-1.72917
MAPK1IP1L	-21.2442	213.695	-3.04473	0.00267521	0.0461694	-1.7303
MMAB	16.8116	162.66	3.04452	0.00267698	0.0461694	-1.73087
S100A12	-177.212	299.017	-3.04451	0.00267709	0.0461694	-1.73091
ATP6V1A	132.518	618.877	3.04431	0.00267879	0.0461694	-1.73145
hCG_1771830	2.46685	10.159	3.04427	0.00267913	0.0461694	-1.73156
CARD16	-4.78521	16.0437	-3.04329	0.00268744	0.0462723	-1.73423
LOC441073	-894.887	7908.98	-3.04285	0.00269114	0.0462956	-1.73542
C7orf36	9.21456	43.0574	3.0425	0.00269416	0.0463071	-1.73638
C10orf18	3.85199	17.4798	3.0422	0.00269665	0.0463097	-1.73718
LOC644246	-44.6864	110.975	-3.04135	0.00270395	0.0463789	-1.73951
TP53BP1	-16.6768	86.3995	-3.04111	0.00270597	0.0463789	-1.74016
AQP5	10.4299	27.0866	3.04091	0.00270772	0.0463789	-1.74071
RTN1	42.7441	90.8339	3.04017	0.00271399	0.0464081	-1.7427
SCT	-4.21111	10.1219	-3.04016	0.00271413	0.0464081	-1.74275
TMCC1	11.696	46.501	3.03971	0.00271798	0.0464086	-1.74397
SEMA3E	12.4519	29.8169	3.03961	0.00271886	0.0464086	-1.74425
SHANK2	5.83915	26.6642	3.03916	0.00272267	0.0464335	-1.74546
APOC1	62.7044	169.72	3.03849	0.00272845	0.0464867	-1.74728
KBTBD4	6.49617	26.6814	3.03825	0.00273049	0.0464867	-1.74793
MALL	-20.1246	54.7005	-3.03797	0.0027329	0.0464876	-1.74869
GDPD3	-2.12367	10.176	-3.03737	0.00273815	0.0465368	-1.75035
SORT1	15.3348	152.803	3.03584	0.00275136	0.046721	-1.75449
ROD1	-10.0408	70.3035	-3.03548	0.00275447	0.0467337	-1.75546
CTSG	-96.7886	141.442	-3.03482	0.00276019	0.0467675	-1.75725
SEC14L4	1.59541	5.91913	3.03444	0.00276357	0.0467675	-1.75831
RABGGTA	3.00181	17.2481	3.03431	0.00276465	0.0467675	-1.75864
AQP11	5.00104	17.7678	3.03381	0.00276903	0.0467675	-1.76001
DDAH1	106.831	256.848	3.03378	0.0027693	0.0467675	-1.76009
FLJ10213	-20.08	83.5623	-3.03362	0.00277067	0.0467675	-1.76052
FCER1G	-43.0746	164.095	-3.03328	0.00277362	0.0467774	-1.76144
SLC25A22	140.592	348.596	3.033	0.00277609	0.046779	-1.7622
DUT	-56.9014	487.722	-3.03209	0.0027841	0.0468412	-1.76469
HIST1H2BF	-58.3408	187.196	-3.03204	0.00278452	0.0468412	-1.76482
C7orf53	-3.63126	12.382	-3.02996	0.00280286	0.0471096	-1.77047
SEC11C	398.698	1639.56	3.02945	0.00280734	0.0471447	-1.77185
KIAA0355	-52.3223	375.012	-3.0291	0.0028104	0.047156	-1.77279
GAPDH	1096.15	3203.22	3.02801	0.0028201	0.0472785	-1.77575
AFAP1L1	-11.1828	45.0186	-3.02738	0.0028257	0.0472946	-1.77746
MRC2	-3.1801	11.5219	-3.0272	0.00282727	0.0472946	-1.77794
HUS1B	-1.37175	6.89016	-3.02683	0.00283054	0.0472946	-1.77894
FRMD6	-6.48536	22.4918	-3.02677	0.00283111	0.0472946	-1.77911
COX6C	349.29	2107.36	3.02656	0.00283303	0.0472946	-1.77969
DOCK3	4.63148	14.877	3.02607	0.00283732	0.0473261	-1.781
DCLK2	8.74441	26.3224	3.02531	0.00284415	0.0474001	-1.78307
ZBTB22	5.02642	15.565	3.02417	0.00285439	0.0474906	-1.78617
TMEM160	30.5618	294.27	3.02283	0.00286645	0.0476223	-1.7898
SNHG1	-36.9028	298.209	-3.02275	0.00286713	0.0476223	-1.79
DENND2A	14.8035	83.9582	3.02206	0.00287337	0.0476535	-1.79187
LOC391656	-224.242	2075.35	-3.02166	0.00287696	0.0476535	-1.79295
WDR26	-15.9533	131.965	-3.02138	0.00287949	0.0476535	-1.79371
TSPAN8	-70.8341	171.205	-3.02132	0.00288009	0.0476535	-1.79389
GABRB3	11.6682	19.2822	3.02104	0.00288263	0.0476535	-1.79464
CCDC8	-12.0897	52.2694	-3.02051	0.00288737	0.0476535	-1.79606
FAM62B	-22.2256	142.838	-3.02047	0.00288779	0.0476535	-1.79619
ZAP70	-8.81253	27.5667	-3.02018	0.00289038	0.0476535	-1.79696
STT3B	-2.40878	19.8473	-3.02013	0.00289085	0.0476535	-1.7971
CDK5RAP3	-46.8887	483.662	-3.01982	0.0028937	0.0476535	-1.79795
ACOT7	130.199	264.743	3.0195	0.00289657	0.0476535	-1.7988
LOC100127998	9.28919	17.7404	3.01935	0.00289796	0.0476535	-1.79921
PIR	-239.91	1118.3	-3.01875	0.00290336	0.0477026	-1.80082
C1orf225	165.592	289.163	3.01825	0.00290801	0.0477393	-1.80219
EDNRA	-13.2976	39.8923	-3.01734	0.00291629	0.0477796	-1.80464
FES	-35.2553	129.234	-3.01718	0.00291773	0.0477796	-1.80506
TIMP2	-102.261	459.171	-3.01646	0.00292431	0.0477837	-1.80701
APOE	992.896	3804.09	3.0163	0.0029258	0.0477837	-1.80744
MAGEE2	2.07214	6.11093	3.01627	0.00292608	0.0477837	-1.80753
NARG1L	-4.35588	32.7971	-3.0161	0.00292766	0.0477837	-1.80799
HTR7P	-2.81683	12.3661	-3.01557	0.00293253	0.0477925	-1.80942
AKR1C3	49.5927	180.915	3.01525	0.00293544	0.0477925	-1.81028
DSTYK	11.5879	80.7849	3.01498	0.00293793	0.0477925	-1.81101
LONRF1	-13.3261	64.0037	-3.01494	0.0029383	0.0477925	-1.81112
TMEM45A	-11.2002	36.5596	-3.0147	0.00294051	0.0477925	-1.81176
FLJ11506	72.9686	398.578	3.01422	0.00294502	0.0477925	-1.81308
LOC283454	3.87823	9.90874	3.01406	0.00294645	0.0477925	-1.8135
NLRC3	-1.55671	6.78051	-3.0135	0.00295165	0.0477925	-1.81502
FZD4	-79.0558	280.453	-3.01348	0.0029518	0.0477925	-1.81506
CLIC3	-2.86055	8.9082	-3.0132	0.00295438	0.0477925	-1.81581
KIAA0513	130.724	294.968	3.01305	0.00295584	0.0477925	-1.81624
AIF1L	-174.3	741.149	-3.01276	0.00295854	0.0477925	-1.81703
KAL1	14.0827	31.7164	3.01264	0.00295965	0.0477925	-1.81735
DARS	143.46	822.855	3.01237	0.00296214	0.0477935	-1.81807
TAGLN3	59.4789	91.777	3.01155	0.00296978	0.0478778	-1.82029
COL21A1	-6.61586	16.6951	-3.00995	0.00298468	0.0479874	-1.8246
NDUFA5	108.137	342.372	3.00995	0.0029847	0.0479874	-1.8246
BBOX1	1.38544	4.84536	3.0099	0.00298511	0.0479874	-1.82472
RFPL1S	10.2825	17.5186	3.00975	0.00298659	0.0479874	-1.82515
MACROD2	5.54101	14.2723	3.00952	0.00298873	0.0479874	-1.82577
LOC647065	-3.99937	23.0295	-3.00885	0.00299494	0.0480479	-1.82755
FNDC3B	-20.0118	87.9519	-3.00843	0.00299897	0.048057	-1.82871
NOL4	11.0875	19.2973	3.00828	0.00300037	0.048057	-1.82911
PKIA	84.7451	138.924	3.00786	0.00300431	0.0480787	-1.83024
ZNF214	1.24404	5.94809	3.00751	0.00300757	0.0480787	-1.83117
TFB1M	9.5592	57.459	3.00736	0.00300903	0.0480787	-1.83159
ST8SIA1	20.9806	35.8689	3.00701	0.00301226	0.0480915	-1.83251
ZNF629	144.639	761.311	3.00623	0.00301962	0.04817	-1.83461
FBXO41	25.5151	75.5694	3.00591	0.00302267	0.0481797	-1.83548
TUBA1A	254.459	825.175	3.0056	0.00302567	0.0481886	-1.83633
GOT2	58.3247	258.318	3.00455	0.00303559	0.048276	-1.83915
DKFZp781M2440	8.58309	17.1852	3.0045	0.00303604	0.048276	-1.83928
TCF7L1	-24.9985	87.7022	-3.00103	0.00306921	0.0487447	-1.84863
C4orf27	30.5881	225.447	3.0009	0.00307045	0.0487447	-1.84898
RNF187	40.3408	205.802	2.99999	0.00307918	0.0488254	-1.85142
CHEK2	-8.42794	30.8612	-2.99909	0.00308782	0.0488254	-1.85383
MSR1	-6.27039	18.0097	-2.99885	0.00309021	0.0488254	-1.8545
TTC7B	26.8784	113.61	2.99879	0.00309079	0.0488254	-1.85466
C2orf55	-8.71185	28.124	-2.99873	0.00309137	0.0488254	-1.85482
TGFB3	-6.17358	19.4366	-2.99857	0.00309284	0.0488254	-1.85523
RARA	-39.5172	213.783	-2.99795	0.00309888	0.0488627	-1.85691
PLAT	-276.096	839.573	-2.99782	0.00310016	0.0488627	-1.85726
GBGT1	-3.27147	14.5574	-2.99701	0.00310798	0.0489185	-1.85943
HSP90B1	-1161.25	3949.27	-2.99694	0.00310865	0.0489185	-1.85961
CDH1	-98.1481	285.731	-2.99573	0.00312047	0.0490482	-1.86288
NDRG4	1748.25	2055.89	2.99558	0.00312186	0.0490482	-1.86326
TMEM19	1.83444	15.5921	2.99442	0.00313323	0.0491837	-1.86639
ZNF75A	1.21023	5.61803	2.99386	0.00313868	0.0491837	-1.86788
SYNGR2	-315.288	1554.56	-2.99357	0.00314154	0.0491837	-1.86867
C1orf96	13.0734	51.3909	2.99343	0.0031429	0.0491837	-1.86904
WSB1	-126.324	803.915	-2.99343	0.00314294	0.0491837	-1.86905
FLJ20674	-2.74928	13.2273	-2.99306	0.00314657	0.0492015	-1.87004
CECR6	4.70334	14.2678	2.99172	0.00315974	0.0493131	-1.87364
GOLPH3	-19.6465	138.275	-2.99172	0.00315974	0.0493131	-1.87364
SLC26A7	-6.94663	16.691	-2.99157	0.00316119	0.0493131	-1.87403
C5orf13	107.903	243.245	2.99076	0.00316924	0.0493997	-1.87622
C6orf170	1.45836	5.60082	2.98855	0.00319114	0.0496851	-1.88214
AMIGO1	8.3396	20.5776	2.98789	0.00319765	0.0496851	-1.88389
SERGEF	23.9705	211.922	2.9874	0.00320254	0.0496851	-1.88521
MTMR3	15.3805	133.364	2.98725	0.00320404	0.0496851	-1.88561
MYO15B	-8.86536	36.4705	-2.98676	0.00320894	0.0496851	-1.88692
PKNOX2	-18.7041	83.2891	-2.98662	0.00321038	0.0496851	-1.88731
CCDC88A	13.1429	79.187	2.98638	0.00321277	0.0496851	-1.88795
SHC2	-59.6469	385.544	-2.98623	0.00321429	0.0496851	-1.88835
TEP1	-7.35931	29.9131	-2.98546	0.00322198	0.0496851	-1.89041
KIF5A	22.6441	34.6138	2.98522	0.00322437	0.0496851	-1.89104
HEY2	-3.75218	22.2817	-2.98437	0.00323292	0.0496851	-1.89332
PFKM	362.699	1187.1	2.98434	0.00323326	0.0496851	-1.89341
CTSC	-43.2495	144.811	-2.98422	0.00323446	0.0496851	-1.89373
ATP6AP1	115.162	868.123	2.98416	0.00323509	0.0496851	-1.8939
RNASE6	-14.2442	49.5907	-2.98401	0.00323658	0.0496851	-1.89429
RARB	-7.87982	32.3355	-2.98392	0.00323752	0.0496851	-1.89454
LOC100128760	35.4397	183.501	2.98379	0.0032388	0.0496851	-1.89488
SRGAP3	6.51589	16.674	2.98375	0.00323915	0.0496851	-1.89498
FBN1	-50.0661	150.692	-2.98367	0.00323997	0.0496851	-1.8952
TMSL3	-699.932	2917.59	-2.98363	0.00324039	0.0496851	-1.8953
CA10	84.2799	186.139	2.98258	0.00325101	0.0497785	-1.89812
CHD4	29.0417	164.267	2.98247	0.00325212	0.0497785	-1.89841
DKK3	654.938	1359.51	2.98228	0.00325404	0.0497785	-1.89892
UBE2V2	2.20993	10.9268	2.98198	0.00325713	0.0497872	-1.89974
RP11-631M21.2	67.0156	141.663	2.98158	0.00326116	0.0498103	-1.9008
GSG1	198.599	306.596	2.98052	0.00327197	0.0499367	-1.90364
EHD3	9.4614	25.2355	2.98005	0.00327673	0.0499661	-1.90489
NEK3	-7.91232	41.9311	-2.97951	0.00328227	0.0499661	-1.90634
C6orf150	-4.81922	14.6448	-2.97919	0.00328546	0.0499661	-1.90718
KCNH2	36.1233	63.144	2.97916	0.00328577	0.0499661	-1.90726
NDUFS3	106.484	728.484	2.97909	0.00328654	0.0499661	-1.90746
