# Supplementary material for: Identification of the Immune Landscapes and Follicular Helper T Cell-Related Genes for the Diagnosis of Age-Related Macular Degeneration
Source: Diagnostics (Basel). 2023 Aug 22;13(17):2732. doi: 10.3390/diagnostics13172732 (PMC10486757; doi:10.3390/diagnostics13172732)
Supplement: Supplementary file 1 [file diagnostics-13-02732-s001.zip › Table S3.xlsx]

## Sheet: Sheet1
Gene
AMACR
AMIGO1
C2orf12
C7orf36
CA10
CD99
CLGN
DACT2
DCLK2
DOK6
DYNLRB2
EHD3
FAAH2
FLJ22662
GABRB3
GAD2
GAPDH
KBTBD4
LCMT2
MFF
MFSD4
MTMR1
NETO1
NOL4
ONECUT2
PARVA
PCSK2
PIGH
PLSCR3
PPA1
PROX1
RAB11FIP4
RARA
RTN4
SLC25A22
SRGAP3
STRBP
SYNGR2
TCEAL2
TPST2
TSPAN7
WWC3
